# Supplementary material for: Methyl 5-chloro-2-(4-methyl­benzene­sulfonamido)­benzoate
Source: Acta Crystallogr Sect E Struct Rep Online. 2010 May 26;66(Pt 6):o1462. doi: 10.1107/S1600536810019045 (PMC2979427; doi:10.1107/S1600536810019045)
Supplement: Supplementary file 2 [file e-66-o1462-Isup2.hkl]

# 
# h,k,l, Fc-squared, Fo-squared, sigma(Fo-squared) and status flag 
# 
data_I
_shelx_title ' X in P2(1)/c' 
_shelx_refln_list_code          4 
_shelx_F_calc_maximum      310.22 
_exptl_crystal_F_000       704.00 
_reflns_d_resolution_high  0.8321 
 
loop_ 
 _symmetry_equiv_pos_as_xyz 
 'x, y, z' 
 '-x, y+1/2, -z+1/2' 
 '-x, -y, -z' 
 'x, -y-1/2, z-1/2' 
 
_cell_length_a    18.5490 
_cell_length_b     9.9350 
_cell_length_c     8.5190 
_cell_angle_alpha  90.000 
_cell_angle_beta   97.340 
_cell_angle_gamma  90.000 
 
_shelx_F_squared_multiplier     1.000 
 
loop_ 
 _refln_index_h 
 _refln_index_k 
 _refln_index_l 
 _refln_F_squared_calc 
 _refln_F_squared_meas 
 _refln_F_squared_sigma 
 _refln_observed_status 
   1   0   0     2276.47     2165.01     23.50 o 
   2   0   0     6290.00     6245.75     56.03 o 
   3   0   0     1592.45     1642.59     36.18 o 
   4   0   0      621.59      644.00     27.71 o 
   5   0   0     1976.81     1870.35     48.31 o 
   6   0   0     1245.46     1161.15     45.15 o 
   7   0   0      548.82      523.71     34.52 o 
   8   0   0       26.26       25.12     13.76 o 
   9   0   0      445.00      393.69     36.18 o 
  10   0   0      994.99     1013.22     54.13 o 
  11   0   0       13.29       16.55     20.85 o 
  12   0   0      479.42      482.11     44.45 o 
  13   0   0      181.26      185.19     26.64 o 
  14   0   0      104.22      120.01     29.70 o 
  15   0   0      186.01      157.83     37.46 o 
  16   0   0      418.44      419.30     58.09 o 
  17   0   0       69.25        4.72     40.76 o 
  18   0   0      164.40      209.31     45.62 o 
  19   0   0      282.30      307.10     48.37 o 
  20   0   0        5.96       24.49     34.17 o 
  21   0   0       21.16       14.57     25.37 o 
  22   0   0       20.96       32.59     16.93 o 
   1   1   0     4228.06     4194.49     42.72 o 
   2   1   0     2141.83     2111.41     35.91 o 
   3   1   0      443.40      414.06     21.63 o 
   4   1   0     1204.51     1028.78     35.15 o 
   5   1   0      172.25      118.56     18.00 o 
   6   1   0       68.38       57.96     12.33 o 
   7   1   0      670.03      571.41     33.22 o 
   8   1   0     1275.58     1069.14     51.11 o 
   9   1   0      841.90      723.89     43.89 o 
  10   1   0      412.40      367.76     35.42 o 
  11   1   0     1045.84     1152.78     64.29 o 
  12   1   0     1021.74      994.15     65.11 o 
  13   1   0      242.33      245.40     36.93 o 
  14   1   0        0.68        7.47     23.69 o 
  15   1   0        9.94       32.69     18.50 o 
  16   1   0      232.56      239.91     39.98 o 
  17   1   0       24.22       41.28     21.23 o 
  18   1   0        4.79       23.84     26.68 o 
  19   1   0       15.08       19.42     28.59 o 
  20   1   0       17.66        5.04     28.78 o 
  21   1   0       20.09        0.00     33.38 o 
  22   1   0        5.18       13.74     26.66 o 
   0   2   0    19851.70    21248.75    139.36 o 
   1   2   0     6736.51     6986.96     79.53 o 
   2   2   0     4107.88     4316.82     66.25 o 
   3   2   0      152.40      162.14     16.88 o 
   4   2   0      642.60      646.24     30.35 o 
   5   2   0     3360.89     3258.49     72.68 o 
   6   2   0      465.51      531.50     32.61 o 
   7   2   0      930.20      847.90     44.00 o 
   8   2   0      617.41      738.88     43.10 o 
   9   2   0       19.18       17.62     10.69 o 
  10   2   0        0.90       15.20     15.20 o 
  11   2   0       19.80       43.24     15.90 o 
  12   2   0       30.17       33.76     21.66 o 
  13   2   0       11.13       22.24     17.80 o 
  14   2   0      429.30      469.36     48.57 o 
  15   2   0       12.66       21.16     23.02 o 
  16   2   0       49.36       40.79     28.00 o 
  17   2   0      222.58      309.73     47.20 o 
  18   2   0        0.94       23.74     23.74 o 
  19   2   0       27.45       39.56     32.61 o 
  20   2   0        5.01       49.26     19.40 o 
  21   2   0       30.04       24.09     23.17 o 
   1   3   0      518.58      441.36     27.18 o 
   2   3   0      194.13      191.51     19.85 o 
   3   3   0      253.72      197.40     19.91 o 
   4   3   0      242.45      216.64     20.07 o 
   5   3   0       17.29       23.26     11.93 o 
   6   3   0      391.56      402.91     30.80 o 
   7   3   0       88.30       72.89     16.53 o 
   8   3   0      335.90      273.92     32.92 o 
   9   3   0       48.59       52.20     22.64 o 
  10   3   0       84.22      136.00     26.05 o 
  11   3   0       17.93       30.07     20.47 o 
  12   3   0      106.89      105.21     26.30 o 
  13   3   0       13.13       35.19     22.38 o 
  14   3   0        2.30        4.43     20.28 o 
  15   3   0       29.64        8.73     23.70 o 
  16   3   0      263.32      257.07     44.37 o 
  17   3   0        0.10       24.04     29.32 o 
  18   3   0       31.80       59.24     26.83 o 
  19   3   0       16.85       19.96     26.26 o 
  20   3   0        0.05       19.89     23.29 o 
  21   3   0       16.68       28.56     30.76 o 
   0   4   0     1036.65     1204.89     49.71 o 
   1   4   0      228.57      266.92     24.00 o 
   2   4   0      145.46      148.45     21.21 o 
   3   4   0      134.96      146.46     21.09 o 
   4   4   0     3519.44     3803.68     90.99 o 
   5   4   0    13890.72    14911.97    185.01 o 
   6   4   0      227.62      210.88     32.26 o 
   7   4   0     2799.23     2986.41     92.02 o 
   8   4   0     1135.39     1212.98     63.87 o 
   9   4   0       15.00       21.17     11.20 o 
  10   4   0      108.33       76.23     25.20 o 
  11   4   0       64.75       57.78     20.96 o 
  12   4   0      171.35      260.44     35.66 o 
  13   4   0      174.25      274.82     38.08 o 
  14   4   0     1067.88     1137.20     84.14 o 
  15   4   0       34.25        0.00     37.57 o 
  16   4   0      258.71      242.23     44.86 o 
  17   4   0       51.80       79.81     23.54 o 
  18   4   0       34.72       25.01     30.45 o 
  19   4   0        2.55        5.07     23.84 o 
  20   4   0       41.63       53.88     26.48 o 
   1   5   0      571.64      597.26     41.79 o 
   2   5   0       99.03       81.35     18.69 o 
   3   5   0      430.41      374.09     33.96 o 
   4   5   0      963.06      798.57     49.20 o 
   5   5   0      129.35      125.77     22.54 o 
   6   5   0      111.19      144.27     22.66 o 
   7   5   0      262.32      262.10     30.06 o 
   8   5   0       63.71       87.46     23.69 o 
   9   5   0      386.21      407.49     39.89 o 
  10   5   0      175.84      213.63     32.82 o 
  11   5   0       35.18       37.60      6.23 o 
  12   5   0      191.87      170.12     40.51 o 
  13   5   0      131.20      123.29     36.55 o 
  14   5   0      124.83      125.28     28.72 o 
  15   5   0      376.22      405.99     47.17 o 
  16   5   0      286.91      308.64     47.87 o 
  17   5   0       72.25       25.31     33.03 o 
  18   5   0        0.42       30.52     17.59 o 
  19   5   0        7.31       24.86     20.56 o 
  20   5   0        2.82       14.28     22.07 o 
   0   6   0     3428.31     3424.49    106.98 o 
   1   6   0      358.57      440.07     39.04 o 
   2   6   0       38.53       40.75     21.61 o 
   3   6   0      834.40      816.79     54.13 o 
   4   6   0      269.28      202.22     36.71 o 
   5   6   0      257.96      278.75     35.90 o 
   6   6   0      347.78      430.37     39.39 o 
   7   6   0     1340.99     1434.72     76.49 o 
   8   6   0      100.14       80.93     23.99 o 
   9   6   0      113.10      138.42     28.89 o 
  10   6   0       11.45       35.61     26.56 o 
  11   6   0       22.31       45.87     24.74 o 
  12   6   0      117.53      123.76     35.45 o 
  13   6   0        0.46       41.59     17.82 o 
  14   6   0       33.91       19.23     27.97 o 
  15   6   0       34.36       74.10     28.29 o 
  16   6   0       44.30       60.24     32.57 o 
  17   6   0        8.96        8.91      1.03 o 
  18   6   0        9.17        4.77     29.62 o 
  19   6   0       28.76       23.98     33.57 o 
   1   7   0        1.84        1.20     12.79 o 
   2   7   0      235.56      311.84     38.91 o 
   3   7   0        5.30        6.79     23.44 o 
   4   7   0      185.27      169.50     32.20 o 
   5   7   0      156.02      172.83     30.60 o 
   6   7   0      161.10      184.28     37.45 o 
   7   7   0        0.53        7.67     23.62 o 
   8   7   0       54.98       39.35     22.90 o 
   9   7   0       25.16       57.29     21.05 o 
  10   7   0       50.30       89.51     24.41 o 
  11   7   0       37.64       75.50     28.24 o 
  12   7   0        1.35        4.54     25.03 o 
  13   7   0       29.71       57.46     16.73 o 
  14   7   0       90.87      112.27     31.46 o 
  15   7   0        8.58       19.82     19.82 o 
  16   7   0        4.75       24.76     29.22 o 
  17   7   0        1.19       14.81     22.22 o 
   0   8   0     6294.63     5998.22    171.98 o 
   1   8   0       33.33       33.19     29.35 o 
   2   8   0     1336.72     1359.36     83.31 o 
   3   8   0       69.47       94.05     31.35 o 
   4   8   0       34.21       28.35     18.10 o 
   5   8   0        2.34        8.30     20.75 o 
   6   8   0       24.15       33.25     15.75 o 
   7   8   0      182.50      114.32     33.32 o 
   8   8   0        0.50        8.49     22.08 o 
   9   8   0      167.37      185.86     35.73 o 
  10   8   0        3.95        4.39     24.17 o 
  11   8   0       14.25       37.18     17.24 o 
  12   8   0       28.99        4.73     20.52 o 
  13   8   0       79.54       67.32     31.62 o 
  14   8   0       52.12       53.38     30.85 o 
  15   8   0       12.97       14.41     21.84 o 
  16   8   0        7.06        9.57     17.83 o 
   1   9   0      251.69      210.59     46.45 o 
   2   9   0      103.76       64.49     32.85 o 
   3   9   0      129.70       87.04     33.98 o 
   4   9   0        3.27       13.42     21.01 o 
   5   9   0       44.61       81.57     27.39 o 
   6   9   0       10.52       18.40     25.64 o 
   7   9   0        0.58        0.00     19.06 o 
   8   9   0        0.17       19.67     19.67 o 
   9   9   0       19.43        0.00     22.82 o 
  10   9   0       10.50       28.24     16.13 o 
  11   9   0       43.35       28.34     28.34 o 
  12   9   0      102.01       84.68     32.47 o 
  13   9   0       16.16       13.93     21.57 o 
  14   9   0        2.68        9.34     20.38 o 
   0  10   0      190.64      131.87     41.62 o 
   1  10   0      131.81      120.33     37.03 o 
   2  10   0      377.54      317.16     52.29 o 
   3  10   0        0.21       26.70     26.70 o 
   4  10   0        9.62       14.65     18.99 o 
   5  10   0       51.14       48.06     22.71 o 
   6  10   0        0.14       14.36     14.36 o 
   7  10   0       31.37       13.91     18.39 o 
   8  10   0        8.08       23.54     19.21 o 
   9  10   0        5.11        0.00     16.19 o 
  10  10   0       17.71       13.77     23.98 o 
  11  10   0        0.25        8.90     28.81 o 
  12  10   0       15.41       22.06     14.84 o 
   1  11   0       23.70       86.15     27.18 o 
   2  11   0       16.92       35.27     25.19 o 
   3  11   0        2.25        9.85     25.10 o 
   4  11   0        0.00       48.34     19.62 o 
   5  11   0        2.59        4.63     15.76 o 
   6  11   0        0.09        9.39     21.00 o 
   7  11   0        3.18        0.00     19.30 o 
   8  11   0        2.05        4.51     19.67 o 
 -22   1   1        0.00       26.25     21.48 o 
 -21   1   1       45.35       64.58     32.56 o 
 -20   1   1       40.67        0.00     26.57 o 
 -19   1   1        0.43       28.10     28.10 o 
 -18   1   1      117.48      129.04     31.79 o 
 -17   1   1       12.52        9.62     30.15 o 
 -16   1   1        1.40        4.57     18.94 o 
 -15   1   1      223.39      260.46     50.11 o 
 -14   1   1      476.83      475.60     54.16 o 
 -13   1   1       69.70       69.06     29.61 o 
 -12   1   1      551.64      653.96     55.42 o 
 -11   1   1      350.01      329.14     38.65 o 
 -10   1   1      169.51      187.31     26.03 o 
  -9   1   1      188.24      174.50     24.39 o 
  -8   1   1      753.31      833.71     44.98 o 
  -7   1   1        0.55       17.63      9.12 o 
  -6   1   1     3887.45     3885.97     79.42 o 
  -5   1   1      112.82      106.86     22.12 o 
  -4   1   1     3458.36     3720.79     65.92 o 
  -3   1   1     1366.61     1413.80     37.88 o 
  -2   1   1      157.61      171.58     16.12 o 
  -1   1   1      629.93      680.63     26.12 o 
   0   1   1     2559.91     2541.41    261.02 o 
   1   1   1     7165.04     7198.99     77.05 o 
   2   1   1     2881.18     2964.11     48.87 o 
   3   1   1    21770.52    23461.16    149.67 o 
   4   1   1    25226.74    25277.27    170.78 o 
   5   1   1       71.78       81.82      8.35 o 
   6   1   1      100.65      102.98     17.94 o 
   7   1   1     1504.22     1629.23     57.27 o 
   8   1   1      634.43      607.36     38.96 o 
   9   1   1      421.61      420.20     35.16 o 
  10   1   1       25.87       28.86     16.84 o 
  11   1   1      761.33      881.97     56.31 o 
  12   1   1      320.48      269.16     38.89 o 
  13   1   1        2.26       10.32     16.39 o 
  14   1   1       84.17       76.66     23.54 o 
  15   1   1       76.21       86.39     29.19 o 
  16   1   1        3.07        0.00     21.58 o 
  17   1   1       19.93        0.00     24.87 o 
  18   1   1      110.48       88.79     33.03 o 
  19   1   1        6.88       23.52     23.52 o 
  20   1   1        7.93       28.50     19.95 o 
  21   1   1       40.71       41.54     28.55 o 
 -21   2   1       32.11       42.94     33.12 o 
 -20   2   1        4.04        0.00     29.69 o 
 -19   2   1        2.58        5.36     23.82 o 
 -18   2   1       57.20       57.94     36.13 o 
 -17   2   1        3.28        5.14     25.08 o 
 -16   2   1       26.59       14.45     22.33 o 
 -15   2   1        0.02        0.00     24.58 o 
 -14   2   1        1.17       26.66     26.66 o 
 -13   2   1      112.76      148.81     25.91 o 
 -12   2   1       30.32       30.96     21.74 o 
 -11   2   1        2.56        0.00     18.87 o 
 -10   2   1       91.88      123.81     21.18 o 
  -9   2   1        2.05       15.16     12.01 o 
  -8   2   1     1903.87     1713.79     66.63 o 
  -7   2   1     1061.84     1007.66     48.04 o 
  -6   2   1        0.52       10.42      9.82 o 
  -5   2   1     1421.30     1212.25     46.86 o 
  -4   2   1     3594.85     3199.84     69.10 o 
  -3   2   1     3350.64     2990.21     63.81 o 
  -2   2   1     5203.60     5118.82     73.39 o 
  -1   2   1     4679.57     4609.29     64.92 o 
   0   2   1     3216.12     3149.38    173.54 o 
   1   2   1     3026.82     3014.14     49.30 o 
   2   2   1      376.57      333.65     17.24 o 
   3   2   1      243.51      204.72     17.42 o 
   4   2   1     9672.09     9636.27    105.15 o 
   5   2   1        5.30        2.76     11.62 o 
   6   2   1      549.45      594.96     35.00 o 
   7   2   1      509.06      511.81     34.58 o 
   8   2   1       65.58       73.45     17.04 o 
   9   2   1       60.41       47.79     18.52 o 
  10   2   1       13.86        8.48     12.72 o 
  11   2   1       87.73      127.13     25.06 o 
  12   2   1       18.29        3.68     19.04 o 
  13   2   1       79.30      125.88     25.17 o 
  14   2   1       86.98      103.65     24.40 o 
  15   2   1        1.41        4.21     23.43 o 
  16   2   1        1.56        8.80     19.95 o 
  17   2   1       72.26       46.49     27.22 o 
  18   2   1       49.87       33.54     26.51 o 
  19   2   1       13.31       14.25     21.88 o 
  20   2   1       50.15       38.12     29.17 o 
  21   2   1        1.15        4.69     15.35 o 
 -21   3   1       41.07       10.45     32.83 o 
 -20   3   1      113.54      114.50     34.19 o 
 -19   3   1       87.34      114.36     45.27 o 
 -18   3   1        0.06       33.58     33.58 o 
 -17   3   1      259.22      253.98     49.40 o 
 -16   3   1      240.65      340.81     44.80 o 
 -15   3   1       11.77       37.55     21.08 o 
 -14   3   1       84.02       74.21     29.83 o 
 -13   3   1     1290.53     1443.56     81.45 o 
 -12   3   1      124.98      140.19     32.92 o 
 -11   3   1       89.97       77.56     21.52 o 
 -10   3   1      105.17       94.70     22.54 o 
  -9   3   1      968.70      864.90     54.13 o 
  -8   3   1       68.61       92.77     17.68 o 
  -7   3   1       53.66       66.59     14.45 o 
  -6   3   1     2000.17     1961.76     69.84 o 
  -5   3   1     3730.95     4034.75     92.54 o 
  -4   3   1     2400.30     2530.30     70.36 o 
  -3   3   1     2379.32     2463.48     67.24 o 
  -2   3   1     1343.28     1448.90     49.79 o 
  -1   3   1     4858.94     4820.48     85.50 o 
   0   3   1       42.50       53.45      9.59 o 
   1   3   1       81.87       97.43     14.99 o 
   2   3   1     1931.76     1856.42     53.61 o 
   3   3   1      891.30      809.61     38.24 o 
   4   3   1       95.34      116.58     20.31 o 
   5   3   1      995.19     1003.98     44.06 o 
   6   3   1      553.45      544.41     33.50 o 
   7   3   1        0.75       21.65     10.24 o 
   8   3   1       48.77       31.42     18.04 o 
   9   3   1     3238.54     3224.08     99.78 o 
  10   3   1     1428.66     1452.34     72.50 o 
  11   3   1        1.25       16.51     23.25 o 
  12   3   1      568.94      574.12     57.91 o 
  13   3   1      797.33      828.10     61.00 o 
  14   3   1      171.17      242.78     37.92 o 
  15   3   1       77.70       84.23     31.29 o 
  16   3   1      215.57      287.72     43.37 o 
  17   3   1       71.99       86.31     31.03 o 
  18   3   1       86.90       73.42     27.87 o 
  19   3   1       11.06       14.54     28.06 o 
  20   3   1       12.89       19.33     21.63 o 
  21   3   1       20.92       50.46     24.81 o 
 -20   4   1        1.42       37.34     19.44 o 
 -19   4   1        3.77       27.04     32.56 o 
 -18   4   1        0.57       16.38     30.99 o 
 -17   4   1       33.78       94.62     31.75 o 
 -16   4   1       52.73       65.44     28.32 o 
 -15   4   1       14.04        5.13     31.44 o 
 -14   4   1       44.71       59.04     27.89 o 
 -13   4   1       11.50       29.96     23.45 o 
 -12   4   1       23.43       15.61     20.81 o 
 -11   4   1       32.99       51.14     20.71 o 
 -10   4   1        3.66       13.51     19.30 o 
  -9   4   1      194.04      236.74     32.00 o 
  -8   4   1       18.35        2.55     20.40 o 
  -7   4   1      455.40      481.76     40.14 o 
  -6   4   1     1428.21     1362.39     61.32 o 
  -5   4   1       22.77        4.48     16.66 o 
  -4   4   1      117.54       74.97     19.87 o 
  -3   4   1     1494.81     1526.81     60.46 o 
  -2   4   1      124.14       85.22     17.55 o 
  -1   4   1      749.03      678.72     38.63 o 
   0   4   1      813.27      727.39     28.59 o 
   1   4   1       22.05       14.66     14.66 o 
   2   4   1     1577.08     1557.67     46.62 o 
   3   4   1     1910.22     1839.83     55.50 o 
   4   4   1       39.30       70.04     17.37 o 
   5   4   1      420.88      405.65     31.29 o 
   6   4   1      118.72       66.32     20.23 o 
   7   4   1       43.21       59.78     15.94 o 
   8   4   1       14.74        5.21     16.80 o 
   9   4   1       35.61       30.09     17.69 o 
  10   4   1       23.25       29.38     16.79 o 
  11   4   1       20.75       43.10     21.25 o 
  12   4   1      103.73      108.20     33.62 o 
  13   4   1       93.72       74.56     39.12 o 
  14   4   1        5.67        9.09     27.27 o 
  15   4   1        2.19       23.19     21.99 o 
  16   4   1        2.97       28.86     16.73 o 
  17   4   1        0.16       21.57     21.57 o 
  18   4   1       16.33       25.07     20.37 o 
  19   4   1       20.18        9.70     30.07 o 
  20   4   1        0.66       23.83     15.90 o 
 -20   5   1       78.44       41.09     34.09 o 
 -19   5   1       20.62       26.51     28.54 o 
 -18   5   1       55.68       52.92     30.55 o 
 -17   5   1        5.82        0.00     28.73 o 
 -16   5   1        1.96       29.86     29.86 o 
 -15   5   1       57.64       63.79     24.54 o 
 -14   5   1       18.80       14.37     24.36 o 
 -13   5   1      219.47      183.12     40.42 o 
 -12   5   1       11.02       29.22     18.42 o 
 -11   5   1      614.17      649.53     63.04 o 
 -10   5   1       22.13        7.65     19.12 o 
  -9   5   1       49.65       24.25     24.25 o 
  -8   5   1       17.39        6.39     21.10 o 
  -7   5   1      133.71      115.39     28.85 o 
  -6   5   1       94.22      100.33     21.23 o 
  -5   5   1      113.00      183.03     26.42 o 
  -4   5   1     2036.18     2194.55     82.40 o 
  -3   5   1      407.74      346.83     37.11 o 
  -2   5   1      424.32      440.99     41.76 o 
  -1   5   1     1598.32     1557.49     64.79 o 
   0   5   1       88.84       76.97     11.85 o 
   1   5   1      639.38      678.47     42.62 o 
   2   5   1       42.43       47.17     17.69 o 
   3   5   1      220.66      236.72     27.27 o 
   4   5   1       99.88      130.10     21.78 o 
   5   5   1       16.66       35.87     13.09 o 
   6   5   1        0.05        7.97     10.24 o 
   7   5   1      419.56      413.84     41.22 o 
   8   5   1      822.09      811.27     56.09 o 
   9   5   1      614.73      684.27     50.92 o 
  10   5   1       70.66       71.65     23.69 o 
  11   5   1      445.35      431.32     46.60 o 
  12   5   1        2.88        8.39     20.98 o 
  13   5   1        2.27       43.61     23.30 o 
  14   5   1       41.57       69.04     24.20 o 
  15   5   1        0.04        4.61     25.96 o 
  16   5   1       95.71       74.10     35.10 o 
  17   5   1       29.55       30.25     32.37 o 
  18   5   1       60.97       29.84     27.36 o 
  19   5   1        4.94       24.24     24.24 o 
 -19   6   1        0.44       10.02     30.49 o 
 -18   6   1       20.40       20.25     20.25 o 
 -17   6   1        0.22       41.06     26.33 o 
 -16   6   1        1.81       29.87     29.87 o 
 -15   6   1       12.84       44.78     19.52 o 
 -14   6   1        0.52       24.21     24.21 o 
 -13   6   1        0.35        4.81     22.29 o 
 -12   6   1       12.04        9.18     26.31 o 
 -11   6   1        3.27       13.00     16.70 o 
 -10   6   1       17.25       28.73     20.62 o 
  -9   6   1       27.25       23.30     27.09 o 
  -8   6   1      197.40      186.67     31.10 o 
  -7   6   1      140.40      179.75     28.14 o 
  -6   6   1        3.09        7.09     21.26 o 
  -5   6   1       58.19       69.86     23.93 o 
  -4   6   1      137.00       77.73     30.43 o 
  -3   6   1      504.58      577.54     49.09 o 
  -2   6   1        5.14        8.98     16.03 o 
  -1   6   1      194.76      146.48     27.89 o 
   0   6   1      482.47      412.83     29.68 o 
   1   6   1       43.75       28.86     18.42 o 
   2   6   1       47.36       31.97     16.89 o 
   3   6   1      290.74      236.62     33.21 o 
   4   6   1      499.10      427.79     39.74 o 
   5   6   1        9.09       12.15     17.93 o 
   6   6   1       44.62       31.60     16.66 o 
   7   6   1        1.43        6.89     14.92 o 
   8   6   1        4.01        3.45     19.55 o 
   9   6   1       48.55       18.48     25.41 o 
  10   6   1        1.16       23.21     19.14 o 
  11   6   1        0.51        0.00     24.99 o 
  12   6   1       25.29        4.63     26.66 o 
  13   6   1       34.70       50.51     24.68 o 
  14   6   1       13.41       23.66     19.72 o 
  15   6   1        6.51       14.77     28.45 o 
  16   6   1       16.62       29.90     24.64 o 
  17   6   1       11.24       54.94     23.76 o 
  18   6   1        0.18        9.64     22.03 o 
 -18   7   1       51.94       81.10     28.47 o 
 -17   7   1        6.25        9.82     21.96 o 
 -16   7   1        3.20       34.88     21.43 o 
 -15   7   1       58.60       49.28     31.46 o 
 -14   7   1      146.78      215.09     40.40 o 
 -13   7   1        4.52        5.07     23.12 o 
 -12   7   1       73.06       70.05     29.53 o 
 -11   7   1      246.17      282.29     49.11 o 
 -10   7   1        2.19        9.05     22.31 o 
  -9   7   1       45.27       17.18     31.28 o 
  -8   7   1      284.74      313.24     46.71 o 
  -7   7   1       33.09       20.20     28.41 o 
  -6   7   1      334.15      361.42     42.78 o 
  -5   7   1       20.00       50.25     21.90 o 
  -4   7   1       92.36       79.65     27.20 o 
  -3   7   1      131.73      119.25     27.87 o 
  -2   7   1      104.33       91.04     23.89 o 
  -1   7   1      252.34      201.05     29.45 o 
   0   7   1      259.33      237.88     26.38 o 
   1   7   1      766.92      687.67     57.25 o 
   2   7   1      126.37      125.33     33.01 o 
   3   7   1     1370.15     1377.56     74.42 o 
   4   7   1     1028.54     1011.75     69.61 o 
   5   7   1      291.87      335.31     42.42 o 
   6   7   1       18.73        3.44     22.39 o 
   7   7   1      293.88      345.48     46.11 o 
   8   7   1      329.71      358.07     40.73 o 
   9   7   1        2.65       16.32     23.65 o 
  10   7   1       37.75       38.10     19.04 o 
  11   7   1      266.67      215.81     43.38 o 
  12   7   1       13.96        9.35     25.83 o 
  13   7   1        4.61       30.21     30.21 o 
  14   7   1       57.96       91.80     35.68 o 
  15   7   1       26.69       14.63     28.24 o 
  16   7   1        0.59        4.78     21.52 o 
  17   7   1        0.19        9.81     21.39 o 
 -16   8   1        0.83        0.00     19.93 o 
 -15   8   1        7.98       43.14     21.79 o 
 -14   8   1        3.06        4.90     29.44 o 
 -13   8   1        1.41       28.79     20.57 o 
 -12   8   1        1.98       24.08     24.08 o 
 -11   8   1        0.02        0.00     19.92 o 
 -10   8   1        0.00        0.00     15.96 o 
  -9   8   1        0.25        9.37     24.59 o 
  -8   8   1        5.64       22.77     19.17 o 
  -7   8   1        0.01       18.35     20.19 o 
  -6   8   1        6.37       22.40     21.16 o 
  -5   8   1       68.83      109.78     30.91 o 
  -4   8   1       87.69       69.41     31.20 o 
  -3   8   1      383.11      355.62     46.69 o 
  -2   8   1      904.35      862.81     67.75 o 
  -1   8   1      590.92      513.96     51.46 o 
   0   8   1       88.26       58.54     22.62 o 
   1   8   1       34.02       48.92     28.48 o 
   2   8   1      107.72      149.62     33.45 o 
   3   8   1        2.51       20.28     23.86 o 
   4   8   1        0.42       28.06     19.87 o 
   5   8   1       40.20       20.06     21.79 o 
   6   8   1        4.06        8.45     23.09 o 
   7   8   1        0.61        8.31     22.17 o 
   8   8   1        4.74       25.65     18.02 o 
   9   8   1        5.60       12.92     25.28 o 
  10   8   1        6.76       18.01     18.01 o 
  11   8   1       24.16        9.36     23.41 o 
  12   8   1        0.05       14.23     24.39 o 
  13   8   1        6.29        0.00     20.19 o 
  14   8   1        2.22        4.72     17.02 o 
  15   8   1        2.36        9.42     24.21 o 
 -14   9   1        1.81        9.33     23.33 o 
 -13   9   1      149.50      150.13     31.20 o 
 -12   9   1       11.36        9.56     25.32 o 
 -11   9   1        0.63       29.08     29.08 o 
 -10   9   1       73.07      115.55     28.76 o 
  -9   9   1        1.54       24.42     20.07 o 
  -8   9   1       33.53        9.53     34.18 o 
  -7   9   1       79.83      111.26     32.86 o 
  -6   9   1      258.64      279.77     38.37 o 
  -5   9   1        8.68       19.24     22.25 o 
  -4   9   1       99.06       90.84     33.53 o 
  -3   9   1       21.53       38.10     23.96 o 
  -2   9   1       26.02       75.73     25.24 o 
  -1   9   1       24.59       23.31     25.14 o 
   0   9   1        9.18       15.50     17.52 o 
   1   9   1      394.92      452.95     54.52 o 
   2   9   1      114.84      140.62     35.31 o 
   3   9   1      963.21      916.16     66.27 o 
   4   9   1      383.30      312.59     49.56 o 
   5   9   1       11.55        8.80     25.30 o 
   6   9   1      296.63      449.52     52.09 o 
   7   9   1        0.87       24.64     24.64 o 
   8   9   1        8.67        0.00     22.01 o 
   9   9   1      162.97      195.14     38.93 o 
  10   9   1       43.90       54.86     29.62 o 
  11   9   1        3.17       23.05     24.93 o 
  12   9   1       15.05       32.16     12.23 o 
  13   9   1       29.32       36.75     25.95 o 
  14   9   1        1.36       22.04     22.04 o 
 -12  10   1       12.06       13.42     17.49 o 
 -11  10   1        2.81        9.11     20.82 o 
 -10  10   1       21.07        9.64     26.61 o 
  -9  10   1        6.48        9.64     22.64 o 
  -8  10   1       10.60       10.06     18.11 o 
  -7  10   1        0.73        4.69     21.39 o 
  -6  10   1       26.48       15.07     23.13 o 
  -5  10   1        1.62        4.96     24.26 o 
  -4  10   1        0.28        5.05     20.77 o 
  -3  10   1        0.02        0.00     21.59 o 
  -2  10   1        0.56        5.14     21.69 o 
  -1  10   1        1.33       14.82     22.79 o 
   0  10   1        4.03       38.38     24.86 o 
   1  10   1       14.77       29.56     31.79 o 
   2  10   1       10.96       14.78     27.92 o 
   3  10   1       28.21       57.27     26.23 o 
   4  10   1       14.12       28.16     22.95 o 
   5  10   1        1.51        9.13     17.24 o 
   6  10   1       64.68       50.69     31.49 o 
   7  10   1        0.65       22.87     24.78 o 
   8  10   1        6.05       13.81     17.50 o 
   9  10   1        2.20       18.63     18.63 o 
  10  10   1        0.03       13.61     17.45 o 
  11  10   1        5.31       26.39     15.43 o 
  -8  11   1       18.80        0.00     25.54 o 
  -7  11   1       28.34        4.91     30.78 o 
  -6  11   1       16.21       48.69     25.97 o 
  -5  11   1        7.64       39.71     18.66 o 
  -4  11   1       28.79       39.68     18.62 o 
  -3  11   1        2.74       24.88     16.42 o 
  -2  11   1       10.95       40.13     31.11 o 
  -1  11   1       14.59       10.04     22.09 o 
   0  11   1        3.46       23.25     16.30 o 
   1  11   1       14.12        9.85     25.11 o 
   2  11   1        4.25       28.98     20.77 o 
   3  11   1       11.67       47.61     27.80 o 
   4  11   1       75.25       47.15     27.47 o 
   5  11   1        5.13       13.72     23.90 o 
   6  11   1       50.10       54.14     29.42 o 
   7  11   1       22.68       35.58     24.94 o 
   8  11   1       37.25       69.12     17.18 o 
 -22   0   2       64.97       58.85     29.84 o 
 -21   0   2        1.69        4.58     23.38 o 
 -20   0   2        0.59       28.30     16.38 o 
 -19   0   2       86.92       56.53     28.53 o 
 -18   0   2       31.24       45.97     26.59 o 
 -17   0   2      270.37      234.58     39.00 o 
 -16   0   2       53.60       58.76     31.72 o 
 -15   0   2       54.00       35.80     24.47 o 
 -14   0   2      243.80      194.83     39.09 o 
 -13   0   2       17.54       16.87     26.51 o 
 -12   0   2      356.47      349.72     41.47 o 
 -11   0   2        0.05       13.74     15.53 o 
 -10   0   2     2457.86     2668.78     86.49 o 
  -9   0   2      295.14      328.72     32.87 o 
  -8   0   2      274.18      304.09     31.40 o 
  -7   0   2        6.11       19.61     12.12 o 
  -6   0   2      865.97      937.68     41.84 o 
  -5   0   2     4885.03     4530.17     83.87 o 
  -4   0   2    96235.50    91550.53   1419.36 o 
  -3   0   2    37663.25    40195.38    213.28 o 
  -2   0   2     6017.64     6116.64     85.46 o 
  -1   0   2     2664.73     2763.52     56.01 o 
   0   0   2     2818.15     2805.16     43.60 o 
   1   0   2     1309.14     1439.11     40.43 o 
   2   0   2     2484.12     2582.21     58.78 o 
   3   0   2     1065.42     1123.01     38.49 o 
   4   0   2    11610.47    11905.12    130.97 o 
   5   0   2     2775.05     2756.40     68.25 o 
   6   0   2     8338.00     8382.99    126.37 o 
   7   0   2     3631.53     3757.18     90.96 o 
   8   0   2       18.65        9.29     22.05 o 
   9   0   2     1107.11     1133.84     57.89 o 
  10   0   2      206.24      257.26     32.97 o 
  11   0   2       91.64       58.55     31.34 o 
  12   0   2      772.90      796.23     55.65 o 
  13   0   2       12.41       26.55     26.55 o 
  14   0   2        5.67       23.37     26.88 o 
  15   0   2     1020.53      970.62     71.79 o 
  16   0   2       98.02      152.76     41.41 o 
  17   0   2       48.72       67.96     28.05 o 
  18   0   2        6.06       41.59     21.05 o 
  19   0   2       53.66       69.79     31.28 o 
  20   0   2       65.17       50.09     27.04 o 
  21   0   2        4.12       30.37     30.37 o 
 -22   1   2        2.89       18.41     24.27 o 
 -21   1   2        0.88        9.76     15.33 o 
 -20   1   2       36.77       72.62     22.18 o 
 -19   1   2        3.82       28.51     28.51 o 
 -18   1   2        7.78       27.68     27.68 o 
 -17   1   2       70.17       45.71     34.57 o 
 -16   1   2      154.11      121.46     39.09 o 
 -15   1   2      242.16      322.73     51.34 o 
 -14   1   2      260.84      258.95     41.31 o 
 -13   1   2       86.13       80.95     28.42 o 
 -12   1   2      611.49      530.64     52.38 o 
 -11   1   2      113.06      113.88     24.50 o 
 -10   1   2        3.01        2.43     13.95 o 
  -9   1   2      481.76      470.25     36.58 o 
  -8   1   2      376.64      368.09     30.82 o 
  -7   1   2        2.69        5.85     13.46 o 
  -6   1   2      788.35      801.30     39.31 o 
  -5   1   2     1342.88     1262.61     46.85 o 
  -4   1   2        1.23       16.96     12.44 o 
  -3   1   2     3175.88     3008.61     63.13 o 
  -2   1   2     2233.56     2150.19     52.12 o 
  -1   1   2      221.64      212.34     18.15 o 
   0   1   2      201.35      174.77     12.26 o 
   1   1   2      168.23      174.38     16.38 o 
   2   1   2        8.24        9.95      8.90 o 
   3   1   2     1519.61     1443.44     44.45 o 
   4   1   2      865.89      845.80     37.33 o 
   5   1   2     1395.36     1385.96     49.98 o 
   6   1   2     1263.22     1236.15     45.54 o 
   7   1   2      783.34      618.11     39.11 o 
   8   1   2     4676.29     4433.14    107.39 o 
   9   1   2      286.08      311.50     33.95 o 
  10   1   2        0.21       20.40     10.19 o 
  11   1   2      281.65      289.20     34.95 o 
  12   1   2      217.15      235.05     36.17 o 
  13   1   2      341.68      325.13     38.40 o 
  14   1   2        9.81       16.01     21.36 o 
  15   1   2        6.97        8.73     25.04 o 
  16   1   2      194.73      137.63     39.64 o 
  17   1   2       38.46       33.24     33.24 o 
  18   1   2        5.27        0.00     19.66 o 
  19   1   2       18.82        0.00     25.66 o 
  20   1   2        2.21       23.13     19.12 o 
  21   1   2        2.74       17.59     25.19 o 
 -21   2   2       12.49       43.39     22.16 o 
 -20   2   2       38.53        5.03     31.72 o 
 -19   2   2        0.20        4.85     20.49 o 
 -18   2   2        2.06        9.66     28.40 o 
 -17   2   2      235.74      239.76     49.61 o 
 -16   2   2       28.13        4.25     26.70 o 
 -15   2   2       85.04       97.54     32.73 o 
 -14   2   2       38.33       31.77     22.42 o 
 -13   2   2       51.74       47.15      7.26 o 
 -12   2   2      257.91      272.79     39.14 o 
 -11   2   2        0.24        3.08     20.94 o 
 -10   2   2     1076.75     1127.77     61.44 o 
  -9   2   2      833.83      762.98     46.75 o 
  -8   2   2      592.91      669.61     41.89 o 
  -7   2   2       51.91       36.04     15.69 o 
  -6   2   2      215.63      243.06     25.28 o 
  -5   2   2     2468.16     2579.14     68.70 o 
  -4   2   2      932.31      905.36     45.05 o 
  -3   2   2      251.49      212.56     20.07 o 
  -2   2   2     3356.76     3490.27     73.27 o 
  -1   2   2     3524.04     3536.98     71.09 o 
   0   2   2      488.49      510.28     66.14 o 
   1   2   2     2332.96     2466.12     57.76 o 
   2   2   2       48.69       46.22     11.29 o 
   3   2   2       58.01       44.76     13.16 o 
   4   2   2      871.35      874.69     38.29 o 
   5   2   2     1017.49     1034.19     44.14 o 
   6   2   2     1198.74     1252.21     52.09 o 
   7   2   2      992.50      931.08     51.12 o 
   8   2   2      446.74      490.67     36.97 o 
   9   2   2        5.79       20.90     20.90 o 
  10   2   2      740.05      782.11     52.02 o 
  11   2   2      368.63      330.41     42.06 o 
  12   2   2      303.70      268.22     42.16 o 
  13   2   2       59.84       85.78     29.81 o 
  14   2   2      226.42      233.35     38.50 o 
  15   2   2      105.15       61.30     33.01 o 
  16   2   2        1.40       24.60     24.60 o 
  17   2   2       77.21       94.36     31.27 o 
  18   2   2        0.26       19.21     21.29 o 
  19   2   2        0.44        9.68     21.29 o 
  20   2   2        2.25        4.42     22.55 o 
 -21   3   2        1.00       33.60     21.06 o 
 -20   3   2       53.32       64.45     34.93 o 
 -19   3   2       40.13       59.83     17.48 o 
 -18   3   2        0.09       15.13     30.81 o 
 -17   3   2       18.70       38.56     24.54 o 
 -16   3   2        8.27       27.68     19.86 o 
 -15   3   2        0.20       26.38     15.33 o 
 -14   3   2        6.57        4.34     26.64 o 
 -13   3   2        6.38       19.24     20.49 o 
 -12   3   2      169.73      160.15     32.16 o 
 -11   3   2       11.99       12.88     19.00 o 
 -10   3   2      451.63      465.30     44.23 o 
  -9   3   2       17.87        5.38     16.75 o 
  -8   3   2      110.40       94.56     21.28 o 
  -7   3   2       36.19       25.21     15.83 o 
  -6   3   2       71.32       50.33     18.73 o 
  -5   3   2      109.81       55.32     17.65 o 
  -4   3   2       68.66       65.47     18.46 o 
  -3   3   2      421.51      402.13     29.45 o 
  -2   3   2       11.24       20.43     12.63 o 
  -1   3   2      675.07      596.07     33.25 o 
   0   3   2      163.16      130.20     26.27 o 
   1   3   2       29.15       26.32     13.73 o 
   2   3   2      369.03      390.28     27.88 o 
   3   3   2       26.57        8.72     13.61 o 
   4   3   2      232.71      235.05     22.64 o 
   5   3   2      122.47      167.66     21.71 o 
   6   3   2       77.80       58.58     14.37 o 
   7   3   2       36.50       45.85     16.97 o 
   8   3   2      958.79      951.20     52.20 o 
   9   3   2       11.20        2.96     17.78 o 
  10   3   2        2.14       32.57     15.08 o 
  11   3   2      174.30      176.94     34.16 o 
  12   3   2      173.21      180.23     33.71 o 
  13   3   2      162.64      164.39     37.28 o 
  14   3   2      137.40      140.15     34.43 o 
  15   3   2      122.75       78.05     37.25 o 
  16   3   2       49.54       90.43     26.33 o 
  17   3   2       17.59       33.92     17.50 o 
  18   3   2        0.60       34.53     24.73 o 
  19   3   2        0.04        9.55     22.91 o 
  20   3   2        2.65       32.93     20.36 o 
 -20   4   2        2.60       29.49     29.49 o 
 -19   4   2        2.71       24.86     20.81 o 
 -18   4   2       25.27       35.11     40.51 o 
 -17   4   2      540.74      593.94     63.98 o 
 -16   4   2       60.87       76.14     38.07 o 
 -15   4   2      157.57      177.33     37.74 o 
 -14   4   2      185.88      133.54     32.17 o 
 -13   4   2        2.10       23.20     23.20 o 
 -12   4   2      159.74      147.63     28.67 o 
 -11   4   2      109.79       66.81     27.34 o 
 -10   4   2      409.63      433.76     43.44 o 
  -9   4   2     2482.36     2802.23    101.28 o 
  -8   4   2     4382.91     4493.01    122.88 o 
  -7   4   2        0.27       16.09     19.67 o 
  -6   4   2      417.50      483.30     38.29 o 
  -5   4   2      320.59      253.59     29.51 o 
  -4   4   2     1684.69     1715.06     71.00 o 
  -3   4   2       77.90      127.36     20.11 o 
  -2   4   2      561.86      644.33     40.11 o 
  -1   4   2     2960.13     3087.59     84.95 o 
   0   4   2     1182.62     1271.21     89.14 o 
   1   4   2     8913.55     9568.20    143.71 o 
   2   4   2      888.58      959.85     50.98 o 
   3   4   2     3414.54     3642.16     91.59 o 
   4   4   2        3.70       28.85     11.09 o 
   5   4   2      817.30      695.65     42.58 o 
   6   4   2        9.50       10.03     17.82 o 
   7   4   2       66.84      107.46     20.36 o 
   8   4   2      341.63      334.38     33.43 o 
   9   4   2        0.04        3.52     20.57 o 
  10   4   2     2123.74     1996.56     90.87 o 
  11   4   2      879.68      930.24     69.56 o 
  12   4   2     1163.50     1049.76     72.33 o 
  13   4   2      395.59      403.53     50.29 o 
  14   4   2        0.58       32.30     22.73 o 
  15   4   2        9.97        4.67     25.71 o 
  16   4   2       90.30       93.58     32.14 o 
  17   4   2      131.39       99.77     30.57 o 
  18   4   2        3.14        0.00     24.61 o 
  19   4   2        0.24       24.92     24.92 o 
 -20   5   2      108.80       75.95     43.15 o 
 -19   5   2       87.05      103.05     34.99 o 
 -18   5   2       19.05       29.96     24.38 o 
 -17   5   2       85.07      152.86     32.18 o 
 -16   5   2        5.16        0.00     29.05 o 
 -15   5   2       27.93       32.79     28.17 o 
 -14   5   2       47.54       45.15     26.39 o 
 -13   5   2       82.99      102.66     31.45 o 
 -12   5   2       81.47       77.02     32.85 o 
 -11   5   2       10.44       11.38     23.96 o 
 -10   5   2        1.60        3.90     13.18 o 
  -9   5   2       22.17       13.80     16.20 o 
  -8   5   2      274.43      324.92     36.11 o 
  -7   5   2      567.18      573.29     44.15 o 
  -6   5   2       40.15       20.71     20.71 o 
  -5   5   2      182.86      187.24     27.63 o 
  -4   5   2      110.35      104.45     23.49 o 
  -3   5   2      168.33      190.36     27.90 o 
  -2   5   2      242.32      298.97     30.95 o 
  -1   5   2      114.29      105.71     25.81 o 
   0   5   2      637.23      618.34     35.83 o 
   1   5   2       29.95       28.09     13.75 o 
   2   5   2      405.08      425.74     37.59 o 
   3   5   2      248.19      175.43     24.81 o 
   4   5   2      143.81      166.74     27.32 o 
   5   5   2      419.77      438.82     38.40 o 
   6   5   2      355.56      334.25     38.97 o 
   7   5   2       42.63        9.10     17.62 o 
   8   5   2      433.96      461.47     44.25 o 
   9   5   2      330.82      316.70     37.26 o 
  10   5   2      124.27      101.92     30.05 o 
  11   5   2     1080.68      919.23     68.88 o 
  12   5   2      623.51      608.02     57.11 o 
  13   5   2      165.59      164.37     38.44 o 
  14   5   2       12.05        0.00     20.36 o 
  15   5   2       24.57       39.62     27.73 o 
  16   5   2        0.05       20.10     20.10 o 
  17   5   2       12.80        5.13     22.08 o 
  18   5   2        0.28       14.79     25.75 o 
  19   5   2        7.59       52.94     23.00 o 
 -19   6   2       13.71       18.76     27.28 o 
 -18   6   2       35.72       28.75     20.40 o 
 -17   6   2       57.77        9.91     35.16 o 
 -16   6   2       52.83       38.57     34.39 o 
 -15   6   2      117.15       71.50     37.92 o 
 -14   6   2       21.46       41.81     23.97 o 
 -13   6   2        7.23       13.66     23.34 o 
 -12   6   2      108.68       86.15     30.64 o 
 -11   6   2      118.52       94.79     26.34 o 
 -10   6   2      458.39      478.77     51.42 o 
  -9   6   2       83.58       79.96     22.07 o 
  -8   6   2        4.27       21.71     21.71 o 
  -7   6   2      600.71      651.28     54.83 o 
  -6   6   2      213.34      285.20     38.19 o 
  -5   6   2       90.35      154.32     26.76 o 
  -4   6   2      680.94      633.43     49.55 o 
  -3   6   2     1370.05     1478.68     76.20 o 
  -2   6   2      237.73      329.76     37.76 o 
  -1   6   2       17.20       12.51     21.27 o 
   0   6   2      866.50      919.90    113.53 o 
   1   6   2       88.77       82.89     19.50 o 
   2   6   2       16.05       24.57     19.16 o 
   3   6   2     1082.52     1246.12     65.92 o 
   4   6   2      677.98      683.87     54.48 o 
   5   6   2      695.71      812.94     57.86 o 
   6   6   2       69.25       43.26     26.18 o 
   7   6   2      263.11      225.69     29.57 o 
   8   6   2      224.87      259.34     36.48 o 
   9   6   2       48.31       80.74     25.77 o 
  10   6   2      120.23       89.70     27.60 o 
  11   6   2        8.43        4.60     24.17 o 
  12   6   2      215.77      158.72     42.97 o 
  13   6   2        5.12        9.62     17.55 o 
  14   6   2        2.93       19.36     19.36 o 
  15   6   2       86.45      125.13     30.48 o 
  16   6   2       13.72       10.18     28.51 o 
  17   6   2        0.31        4.76     24.80 o 
  18   6   2       19.49       63.05     17.52 o 
 -17   7   2        1.09       14.19     18.18 o 
 -16   7   2       12.68        4.73     20.82 o 
 -15   7   2       13.84        9.47     25.41 o 
 -14   7   2        0.04       22.84     22.84 o 
 -13   7   2       20.59        9.12     31.11 o 
 -12   7   2       13.87       27.00     15.43 o 
 -11   7   2       11.65        4.50     19.16 o 
 -10   7   2       66.39       90.27     27.02 o 
  -9   7   2       43.17       42.16     24.60 o 
  -8   7   2       32.46       49.46     26.82 o 
  -7   7   2        8.35        0.00     21.81 o 
  -6   7   2      150.12      185.81     35.69 o 
  -5   7   2       55.06       46.76     24.94 o 
  -4   7   2        0.70        7.55     20.14 o 
  -3   7   2        0.37       18.98     18.36 o 
  -2   7   2       23.86       18.99     20.26 o 
  -1   7   2        2.74        3.78     15.13 o 
   0   7   2      197.87      150.84     21.39 o 
   1   7   2       34.63       14.75     20.90 o 
   2   7   2      230.59      289.96     39.26 o 
   3   7   2        0.07       32.62     18.97 o 
   4   7   2       29.67       32.62     16.89 o 
   5   7   2       22.97       33.27     19.50 o 
   6   7   2      151.10       94.61     32.30 o 
   7   7   2       88.85       54.47     30.88 o 
   8   7   2       21.53       16.18     21.22 o 
   9   7   2      109.76      104.44     31.10 o 
  10   7   2      277.11      226.53     40.89 o 
  11   7   2        0.34       13.69     20.82 o 
  12   7   2        0.21        4.86     25.39 o 
  13   7   2        3.45       29.09     29.09 o 
  14   7   2        0.64        5.12     17.92 o 
  15   7   2       23.27        4.89     20.57 o 
  16   7   2        2.53        5.07     24.44 o 
 -16   8   2       27.44       18.25     33.59 o 
 -15   8   2        5.48       27.53     19.54 o 
 -14   8   2        0.05       22.55     22.55 o 
 -13   8   2        0.20       33.00     23.14 o 
 -12   8   2       75.46       55.87     25.63 o 
 -11   8   2       32.27       46.16     21.75 o 
 -10   8   2      206.45      178.91     34.47 o 
  -9   8   2       38.65       36.56     23.06 o 
  -8   8   2       11.21       27.11     19.04 o 
  -7   8   2       41.01        8.85     31.28 o 
  -6   8   2      453.71      428.74     52.99 o 
  -5   8   2       16.90        4.29     28.16 o 
  -4   8   2     2178.60     2135.10    109.08 o 
  -3   8   2      733.69      734.74     70.55 o 
  -2   8   2      737.93      870.37     66.28 o 
  -1   8   2      917.97      828.17     65.37 o 
   0   8   2        0.14        0.76     14.17 o 
   1   8   2      117.03       75.39     32.22 o 
   2   8   2       72.40      132.59     37.03 o 
   3   8   2       10.43        4.10     22.83 o 
   4   8   2      619.98      714.27     56.23 o 
   5   8   2      673.34      547.32     59.06 o 
   6   8   2      338.48      331.35     34.80 o 
   7   8   2      445.38      442.07     44.56 o 
   8   8   2        0.00       12.85     25.14 o 
   9   8   2       65.89       84.35     22.14 o 
  10   8   2      137.32       81.94     29.57 o 
  11   8   2       13.57       18.81     26.95 o 
  12   8   2       18.98       14.37     27.26 o 
  13   8   2       15.37       28.73     11.97 o 
  14   8   2        2.58        0.00     23.33 o 
  15   8   2       37.75       28.45     20.26 o 
 -14   9   2        3.03        8.99     20.84 o 
 -13   9   2        1.24        4.35     22.66 o 
 -12   9   2       10.18       18.42     28.55 o 
 -11   9   2        5.76       28.02     19.81 o 
 -10   9   2        0.48       28.22     20.17 o 
  -9   9   2       34.26       47.64     27.74 o 
  -8   9   2        1.42       14.08     24.90 o 
  -7   9   2       64.62      100.36     30.11 o 
  -6   9   2      126.77      129.22     32.02 o 
  -5   9   2      110.03      167.48     35.02 o 
  -4   9   2        2.94        4.73     30.81 o 
  -3   9   2      139.69      156.65     35.88 o 
  -2   9   2      193.90      217.72     35.99 o 
  -1   9   2       54.74        9.57     26.31 o 
   0   9   2        2.38        3.55     13.09 o 
   1   9   2       26.13       60.18     19.86 o 
   2   9   2       16.59       18.36     21.23 o 
   3   9   2        4.62       13.47     30.32 o 
   4   9   2        0.62        8.78     23.04 o 
   5   9   2        5.24       58.37     22.49 o 
   6   9   2       70.26       89.88     35.54 o 
   7   9   2       20.12        4.59     31.62 o 
   8   9   2      128.75      190.54     33.33 o 
   9   9   2       69.45      100.32     34.90 o 
  10   9   2        4.63        9.42     21.66 o 
  11   9   2        3.96       18.67     24.59 o 
  12   9   2        0.11       27.10     27.10 o 
  13   9   2        1.23       13.71     20.78 o 
 -11  10   2        1.29        0.00     19.28 o 
 -10  10   2       35.59        0.00     19.50 o 
  -9  10   2       44.51       23.75     30.27 o 
  -8  10   2        8.64        0.00     26.25 o 
  -7  10   2        2.34        9.59     25.73 o 
  -6  10   2      113.12       93.68     34.34 o 
  -5  10   2       81.23       79.51     35.75 o 
  -4  10   2        0.05        9.78     23.37 o 
  -3  10   2        0.24       14.85     19.24 o 
  -2  10   2      213.30      233.80     46.98 o 
  -1  10   2      151.06      188.14     39.16 o 
   0  10   2        3.93        5.37     29.55 o 
   1  10   2        0.22       24.29     23.20 o 
   2  10   2       59.71       38.64     31.76 o 
   3  10   2        1.83       20.69     20.69 o 
   4  10   2      115.34      103.23     33.74 o 
   5  10   2       72.49       78.76     37.67 o 
   6  10   2       22.23        4.74     27.97 o 
   7  10   2      104.81      145.88     30.28 o 
   8  10   2       50.91       22.58     21.70 o 
   9  10   2       17.17       62.60     20.01 o 
  10  10   2       66.57       35.47     27.32 o 
  -7  11   2        4.23        0.00     25.36 o 
  -6  11   2       12.36       33.51     16.98 o 
  -5  11   2       12.05        9.68     24.88 o 
  -4  11   2        1.07        4.71     26.41 o 
  -3  11   2        7.54        4.78     24.42 o 
  -2  11   2       27.27       24.60     23.63 o 
  -1  11   2        0.00       18.33     18.33 o 
   0  11   2        3.00       17.18     56.24 o 
   1  11   2        8.19       14.63     22.17 o 
   2  11   2        0.12       24.05     24.05 o 
   3  11   2        3.14       20.28     20.28 o 
   4  11   2       13.62        9.18     28.41 o 
   5  11   2        1.25       22.79     25.32 o 
   6  11   2        4.60       13.39     25.57 o 
 -21   1   3       30.98       31.17     22.63 o 
 -20   1   3        0.49       14.00     23.81 o 
 -19   1   3        0.35       23.06     28.07 o 
 -18   1   3      125.95      159.56     36.58 o 
 -17   1   3       52.02       26.56     28.77 o 
 -16   1   3        3.00       38.26     19.41 o 
 -15   1   3       29.42       20.43     19.27 o 
 -14   1   3      415.61      406.33     49.16 o 
 -13   1   3        2.74       19.10     19.10 o 
 -12   1   3        1.93       23.34     11.97 o 
 -11   1   3       97.97      107.51     22.09 o 
 -10   1   3        5.45        6.02      1.25 o 
  -9   1   3     1882.87     1676.41     30.66 o 
  -8   1   3     1690.63     1673.26     68.32 o 
  -7   1   3      278.95      277.83     31.19 o 
  -6   1   3     3184.09     3365.74     87.84 o 
  -5   1   3     3553.93     4015.17     90.51 o 
  -4   1   3      118.31      100.04     16.58 o 
  -3   1   3     1300.86     1296.76     48.45 o 
  -2   1   3      677.43      731.85     35.28 o 
  -1   1   3     3900.05     4297.46     85.71 o 
   0   1   3      848.76     1000.56     71.77 o 
   1   1   3     2467.46     2402.83     60.08 o 
   2   1   3      476.46      552.61     31.31 o 
   3   1   3        2.48       20.47     12.18 o 
   4   1   3      761.41      804.40     42.10 o 
   5   1   3     2003.40     2004.23     67.21 o 
   6   1   3      367.57      390.53     34.64 o 
   7   1   3      682.72      650.47     45.70 o 
   8   1   3     5350.28     5528.38    128.67 o 
   9   1   3       24.00       15.05     21.07 o 
  10   1   3      480.95      522.88     50.71 o 
  11   1   3     1503.85     1591.54     81.45 o 
  12   1   3       10.29        3.60     16.80 o 
  13   1   3       79.65       64.66     27.29 o 
  14   1   3      119.67       76.87     29.70 o 
  15   1   3      164.72      209.18     37.41 o 
  16   1   3       23.47       22.94     32.22 o 
  17   1   3       27.99        0.00     32.25 o 
  18   1   3       26.41        4.88     22.45 o 
  19   1   3       91.37       41.46     26.59 o 
  20   1   3        5.40       22.42     24.05 o 
 -21   2   3        2.31       13.64     17.48 o 
 -20   2   3        3.94        9.36     21.07 o 
 -19   2   3        0.80       37.82     21.18 o 
 -18   2   3        0.58        0.00     22.99 o 
 -17   2   3       62.99       59.80     30.19 o 
 -16   2   3        0.13        0.00     24.26 o 
 -15   2   3        5.11        4.14     20.08 o 
 -14   2   3       58.85       83.85     25.15 o 
 -13   2   3        0.05        3.61     20.49 o 
 -12   2   3      144.82      128.39     30.74 o 
 -11   2   3      255.05      227.24     34.77 o 
 -10   2   3       42.53       17.81     18.99 o 
  -9   2   3       25.23       13.48     21.69 o 
  -8   2   3     1515.68     1371.22     64.06 o 
  -7   2   3      955.91      811.43     51.10 o 
  -6   2   3      793.59      701.83     42.53 o 
  -5   2   3     1397.35     1219.53     53.84 o 
  -4   2   3     1482.15     1277.28     50.75 o 
  -3   2   3     1533.99     1465.53     51.31 o 
  -2   2   3      292.57      280.65     25.72 o 
  -1   2   3      191.01      178.04     22.25 o 
   0   2   3     3644.58     3227.87    201.50 o 
   1   2   3      740.65      646.47     34.77 o 
   2   2   3      587.15      608.84     33.82 o 
   3   2   3      333.53      353.92     27.63 o 
   4   2   3        8.25        5.96     12.47 o 
   5   2   3       11.19        8.37     13.39 o 
   6   2   3      234.18      240.73     28.73 o 
   7   2   3      595.36      458.00     38.85 o 
   8   2   3      127.49      109.80     27.59 o 
   9   2   3        1.86        9.74     20.07 o 
  10   2   3      448.15      395.51     45.38 o 
  11   2   3      153.27      133.38     27.04 o 
  12   2   3       46.26       44.08     25.70 o 
  13   2   3       50.62       72.03     24.81 o 
  14   2   3       64.11       62.32     29.69 o 
  15   2   3      136.55      194.38     37.49 o 
  16   2   3       24.15       62.09     26.61 o 
  17   2   3       53.88       38.40     24.72 o 
  18   2   3       21.87       26.56     26.56 o 
  19   2   3       23.92       32.99     26.21 o 
 -21   3   3        5.04       18.28     28.25 o 
 -20   3   3       41.20       18.83     27.54 o 
 -19   3   3       21.79       72.06     21.86 o 
 -18   3   3       18.18       34.37     34.37 o 
 -17   3   3       22.40       56.53     16.62 o 
 -16   3   3      250.72      255.89     45.32 o 
 -15   3   3        6.51        8.81     27.02 o 
 -14   3   3      311.49      323.41     51.82 o 
 -13   3   3      963.16      931.62     66.50 o 
 -12   3   3       46.41       76.03     20.95 o 
 -11   3   3      206.02      161.81     32.12 o 
 -10   3   3      643.95      713.81     54.18 o 
  -9   3   3     1435.40     1397.69     70.99 o 
  -8   3   3       78.04       82.23     17.25 o 
  -7   3   3       42.07       24.52     17.67 o 
  -6   3   3     1400.81     1294.78     61.42 o 
  -5   3   3       67.27       72.67     18.31 o 
  -4   3   3      530.53      516.00     36.56 o 
  -3   3   3        0.04       12.39     11.79 o 
  -2   3   3      106.00      105.29     22.00 o 
  -1   3   3      170.75      140.67     19.59 o 
   0   3   3      431.66      406.43     56.46 o 
   1   3   3       59.30       54.86     13.86 o 
   2   3   3       14.01        6.19     13.49 o 
   3   3   3     1168.26     1279.07     53.91 o 
   4   3   3       94.60       63.47     20.24 o 
   5   3   3     1075.98     1121.85     54.79 o 
   6   3   3     2826.24     2919.06     90.50 o 
   7   3   3      895.67      948.14     55.68 o 
   8   3   3        3.69        9.51     16.02 o 
   9   3   3     1412.45     1314.94     72.01 o 
  10   3   3     1715.41     1718.71     82.77 o 
  11   3   3        8.59        3.70     21.60 o 
  12   3   3      371.00      390.60     45.59 o 
  13   3   3      517.41      501.94     54.28 o 
  14   3   3       55.96       74.75     24.52 o 
  15   3   3      169.09      183.31     46.41 o 
  16   3   3       64.57       68.93     25.02 o 
  17   3   3        0.58       29.96     24.17 o 
  18   3   3       45.77       44.48     25.42 o 
  19   3   3        4.97       28.55     20.52 o 
 -20   4   3       12.22       32.87     12.28 o 
 -19   4   3        6.30        9.56     25.32 o 
 -18   4   3       12.01       29.14     16.87 o 
 -17   4   3       13.45        4.84     23.15 o 
 -16   4   3        1.29        4.47     20.69 o 
 -15   4   3       24.80        0.00     29.28 o 
 -14   4   3        2.67       17.51     27.43 o 
 -13   4   3       46.82       44.73     25.90 o 
 -12   4   3        0.05        0.00     18.87 o 
 -11   4   3       92.35      104.13     28.82 o 
 -10   4   3      246.31      299.68     43.32 o 
  -9   4   3       54.36       84.99     22.70 o 
  -8   4   3        6.38        5.80     13.34 o 
  -7   4   3      328.48      267.00     37.15 o 
  -6   4   3      177.25      137.20     21.60 o 
  -5   4   3       61.72       49.57     19.47 o 
  -4   4   3      476.08      426.02     40.03 o 
  -3   4   3      133.16      124.35     22.33 o 
  -2   4   3      394.31      287.39     29.10 o 
  -1   4   3     1599.74     1517.98     58.06 o 
   0   4   3      135.12      127.17     15.69 o 
   1   4   3      218.37      188.94     25.39 o 
   2   4   3      300.47      228.80     30.13 o 
   3   4   3       20.33       39.80     14.21 o 
   4   4   3        6.27        2.25     15.75 o 
   5   4   3        2.52       10.68     12.37 o 
   6   4   3       67.59      108.41     20.43 o 
   7   4   3        0.26        9.24     17.89 o 
   8   4   3       55.26       56.47     24.12 o 
   9   4   3      239.13      143.67     38.92 o 
  10   4   3        1.34       19.41     23.06 o 
  11   4   3        3.29       25.05     26.89 o 
  12   4   3        3.14       25.64     25.64 o 
  13   4   3        0.01        9.07     21.76 o 
  14   4   3        9.61        9.48     30.79 o 
  15   4   3       71.73       45.27     28.65 o 
  16   4   3       11.39        0.00     30.64 o 
  17   4   3       18.53       10.28     25.73 o 
  18   4   3       56.41       44.69     31.37 o 
 -19   5   3        0.20       23.65     15.62 o 
 -18   5   3        0.50        4.81     21.19 o 
 -17   5   3        6.50        9.71     21.45 o 
 -16   5   3       53.42        4.81     34.71 o 
 -15   5   3       26.10        4.40     32.54 o 
 -14   5   3      469.20      464.77     56.41 o 
 -13   5   3      383.27      342.77     43.49 o 
 -12   5   3        2.18       20.19     24.81 o 
 -11   5   3      394.02      438.35     48.12 o 
 -10   5   3      129.08      158.17     25.58 o 
  -9   5   3       65.57      105.00     25.66 o 
  -8   5   3      384.45      399.17     39.85 o 
  -7   5   3      130.99       70.89     27.18 o 
  -6   5   3      314.25      300.27     42.98 o 
  -5   5   3       66.49       94.87     22.35 o 
  -4   5   3      273.11      338.63     36.06 o 
  -3   5   3      122.51      121.42     27.12 o 
  -2   5   3       82.23       76.05     25.35 o 
  -1   5   3       18.15       32.05     11.71 o 
   0   5   3      372.89      460.75     40.62 o 
   1   5   3      119.57      132.50     24.10 o 
   2   5   3      416.69      429.95     38.50 o 
   3   5   3       63.76       72.80     19.22 o 
   4   5   3      842.69      807.14     52.32 o 
   5   5   3        0.03        9.15     15.99 o 
   6   5   3      575.61      593.68     49.76 o 
   7   5   3       41.08       40.91     21.90 o 
   8   5   3      475.17      439.37     48.95 o 
   9   5   3       15.74       11.79     22.40 o 
  10   5   3       11.12       41.06     26.18 o 
  11   5   3      143.67      149.35     35.24 o 
  12   5   3       81.11      161.94     31.55 o 
  13   5   3      173.57      140.48     37.03 o 
  14   5   3       62.09       20.08     31.56 o 
  15   5   3      157.16      143.25     39.26 o 
  16   5   3       44.33        5.25     33.62 o 
  17   5   3        7.28       15.21     23.54 o 
  18   5   3       12.13       14.82     19.30 o 
 -18   6   3        6.82       14.09     21.58 o 
 -17   6   3       13.34       14.16     32.11 o 
 -16   6   3       15.74       28.42     20.44 o 
 -15   6   3        1.35        0.00     19.75 o 
 -14   6   3       38.80       13.95     26.28 o 
 -13   6   3       65.20      116.41     25.26 o 
 -12   6   3       11.23       25.71     25.71 o 
 -11   6   3       39.39       45.91     30.60 o 
 -10   6   3       27.44       48.19     28.11 o 
  -9   6   3       27.31       19.74     18.58 o 
  -8   6   3       16.07       15.29     15.29 o 
  -7   6   3      229.30      302.19     38.15 o 
  -6   6   3       12.94        3.63     18.14 o 
  -5   6   3       13.16        3.68     19.00 o 
  -4   6   3      307.89      336.85     42.81 o 
  -3   6   3        0.10       20.64     22.51 o 
  -2   6   3       60.72       30.71     25.70 o 
  -1   6   3      124.97      112.45     30.60 o 
   0   6   3      315.19      293.72     26.09 o 
   1   6   3       33.87       30.53     12.83 o 
   2   6   3       80.30       64.26     23.42 o 
   3   6   3        6.35       10.04     10.04 o 
   4   6   3        5.61       20.36      8.72 o 
   5   6   3       34.50       24.74     21.29 o 
   6   6   3        2.87        7.43     18.31 o 
   7   6   3        3.68       15.44     21.16 o 
   8   6   3       59.61       67.65     33.25 o 
   9   6   3       83.78       83.40     32.79 o 
  10   6   3       18.08       43.79     20.75 o 
  11   6   3       56.22       68.97     26.44 o 
  12   6   3        0.57        0.00     23.34 o 
  13   6   3       41.29       54.75     24.03 o 
  14   6   3       16.43       10.29     22.76 o 
  15   6   3       43.59       40.98     25.94 o 
  16   6   3       10.94       30.29     30.29 o 
  17   6   3        0.60        0.82     15.80 o 
 -17   7   3       31.29       18.18     26.63 o 
 -16   7   3        1.52        9.51     23.54 o 
 -15   7   3       21.34       42.05     21.52 o 
 -14   7   3      110.75      111.83     34.45 o 
 -13   7   3        3.38        4.65     19.13 o 
 -12   7   3        9.72       27.15     27.15 o 
 -11   7   3       51.21       39.83     25.64 o 
 -10   7   3       60.16       43.51     29.57 o 
  -9   7   3      105.49      111.06     31.89 o 
  -8   7   3      107.38       88.32     33.12 o 
  -7   7   3        0.09        8.29     18.37 o 
  -6   7   3      240.91      315.46     42.22 o 
  -5   7   3      143.02      145.88     28.19 o 
  -4   7   3      296.06      257.60     45.94 o 
  -3   7   3      126.54       51.93     34.42 o 
  -2   7   3       19.70       19.65      2.17 o 
  -1   7   3      541.01      551.99     55.01 o 
   0   7   3        0.47        4.06     21.38 o 
   1   7   3      793.07      810.10     65.98 o 
   2   7   3      112.58      127.94     25.83 o 
   3   7   3       10.29        4.13     23.60 o 
   4   7   3      275.34      379.11     45.21 o 
   5   7   3      398.14      459.08     50.81 o 
   6   7   3        0.14        3.95     16.92 o 
   7   7   3        9.57       41.39     21.80 o 
   8   7   3      608.20      419.46     58.90 o 
   9   7   3        0.02        8.84     27.06 o 
  10   7   3        2.05        0.00     22.46 o 
  11   7   3      259.21      266.34     42.77 o 
  12   7   3        1.06       31.88     31.88 o 
  13   7   3        1.12       44.93     19.10 o 
  14   7   3       55.28       75.41     19.34 o 
  15   7   3       73.01       94.84     27.69 o 
 -15   8   3        2.17       27.22     19.13 o 
 -14   8   3        2.63        4.51     25.71 o 
 -13   8   3        8.10        9.48     24.64 o 
 -12   8   3        0.00       18.29     18.29 o 
 -11   8   3        4.47       25.11     25.11 o 
 -10   8   3        2.50       32.31     25.42 o 
  -9   8   3       10.66       13.64     30.55 o 
  -8   8   3       83.57       86.37     33.65 o 
  -7   8   3      110.96      109.26     31.63 o 
  -6   8   3      443.31      516.22     54.09 o 
  -5   8   3      423.61      401.92     57.50 o 
  -4   8   3       41.90       46.76      8.01 o 
  -3   8   3       24.41       58.22     29.42 o 
  -2   8   3       44.54       57.77     24.59 o 
  -1   8   3        2.87       13.47     17.16 o 
   0   8   3        0.26       27.02     14.05 o 
   1   8   3       15.41       17.36     23.35 o 
   2   8   3        9.00       12.94     27.06 o 
   3   8   3        0.57       19.03     19.03 o 
   4   8   3        6.71        4.51     24.30 o 
   5   8   3        0.05        4.42     24.37 o 
   6   8   3       12.13       17.40     20.67 o 
   7   8   3       23.80       22.45     18.18 o 
   8   8   3        1.14       17.89     23.15 o 
   9   8   3        1.19       13.97     23.80 o 
  10   8   3       20.40       37.56     17.76 o 
  11   8   3        5.43       19.32     22.30 o 
  12   8   3        2.10       24.02     26.90 o 
  13   8   3       68.18       53.46     37.33 o 
  14   8   3       35.82       19.19     25.30 o 
 -13   9   3        7.70       13.35     23.37 o 
 -12   9   3        7.50       18.12     23.43 o 
 -11   9   3        0.00       18.60     23.70 o 
 -10   9   3       27.49        4.85     20.40 o 
  -9   9   3       98.01      161.20     32.35 o 
  -8   9   3      105.06       95.80     29.31 o 
  -7   9   3       54.32       62.64     23.76 o 
  -6   9   3      116.24       67.67     36.06 o 
  -5   9   3        0.02       24.38     27.21 o 
  -4   9   3        2.11       29.38     20.74 o 
  -3   9   3      132.54       58.19     37.24 o 
  -2   9   3        1.47       19.27     22.77 o 
  -1   9   3      335.59      298.18     53.00 o 
   0   9   3        0.26       21.33     13.63 o 
   1   9   3      208.99      151.36     37.55 o 
   2   9   3       46.10       70.38     31.27 o 
   3   9   3      154.90      195.64     40.99 o 
   4   9   3        6.47        4.80     22.41 o 
   5   9   3        3.87       22.91     28.11 o 
   6   9   3      139.79      119.83     46.71 o 
   7   9   3       91.00      105.91     31.68 o 
   8   9   3       66.04        0.00     31.81 o 
   9   9   3       58.79       41.69     33.25 o 
  10   9   3      128.69      107.00     34.00 o 
  11   9   3       32.74       32.28     23.12 o 
  12   9   3        6.53       27.46     15.81 o 
 -11  10   3        1.85       17.60     22.40 o 
 -10  10   3        2.80        0.00     19.49 o 
  -9  10   3        6.58       13.82     21.41 o 
  -8  10   3        5.70       23.78     15.85 o 
  -7  10   3        0.01       29.06     23.73 o 
  -6  10   3        0.07       14.50     19.00 o 
  -5  10   3        1.71       26.69     26.69 o 
  -4  10   3        3.49       25.10     27.72 o 
  -3  10   3        9.83       10.06     22.23 o 
  -2  10   3       21.49       25.00     20.75 o 
  -1  10   3        6.91       29.74     24.43 o 
   0  10   3        0.57        9.52     17.37 o 
   1  10   3        4.45       19.71     19.71 o 
   2  10   3       21.49        4.57     26.96 o 
   3  10   3        6.38        9.43     24.32 o 
   4  10   3        0.01        4.82     25.59 o 
   5  10   3       11.37       28.57     28.57 o 
   6  10   3        0.97       14.05     24.03 o 
   7  10   3        5.00       36.32     17.07 o 
   8  10   3       34.49       13.47     13.47 o 
   9  10   3        1.50        0.00     18.97 o 
  -6  11   3       17.72       25.01     25.01 o 
  -5  11   3        0.82        9.63     14.87 o 
  -4  11   3       12.93       27.75     27.75 o 
  -3  11   3        0.10       20.45     20.45 o 
  -2  11   3        2.40        5.03     21.05 o 
  -1  11   3        0.98       19.20     15.09 o 
   0  11   3        0.03       13.06     12.40 o 
   1  11   3       36.81       37.96     26.80 o 
   2  11   3        5.51       18.80     20.98 o 
   3  11   3       11.76       27.64     15.74 o 
   4  11   3       46.28       54.34     22.22 o 
 -21   0   4       10.56       25.05     20.43 o 
 -20   0   4       41.13        8.48     22.06 o 
 -19   0   4        0.67       13.29     20.16 o 
 -18   0   4      137.18      165.77     34.13 o 
 -17   0   4        5.72       55.80     24.06 o 
 -16   0   4       11.73        8.51     24.45 o 
 -15   0   4      121.33       76.55     30.08 o 
 -14   0   4      161.85      180.24     38.51 o 
 -13   0   4      184.80      203.14     35.65 o 
 -12   0   4       74.98       65.07     22.25 o 
 -11   0   4      118.32       41.86     28.67 o 
 -10   0   4       59.58       53.96     23.54 o 
  -9   0   4      882.11      959.04     57.93 o 
  -8   0   4     8690.04     9168.98    167.65 o 
  -7   0   4     8399.14     8508.61    154.55 o 
  -6   0   4      479.02      544.14     44.88 o 
  -5   0   4     7156.33     7071.93    146.96 o 
  -4   0   4     2104.41     2388.17     75.20 o 
  -3   0   4     2744.99     2873.49     80.25 o 
  -2   0   4      700.66      750.24     40.02 o 
  -1   0   4     1236.85     1302.11     52.04 o 
   0   0   4     1582.64     1697.82     43.16 o 
   1   0   4       17.71        2.14     16.07 o 
   2   0   4     3541.27     3825.05     90.48 o 
   3   0   4       60.82       56.35     20.64 o 
   4   0   4     4670.05     5343.17    115.74 o 
   5   0   4      711.17      772.89     47.31 o 
   6   0   4       43.27       21.26     16.66 o 
   7   0   4       41.15        5.78     17.93 o 
   8   0   4      101.58      114.43     26.14 o 
   9   0   4      450.15      473.10     44.81 o 
  10   0   4      140.52       88.33     31.37 o 
  11   0   4        9.12       29.46     29.46 o 
  12   0   4     1556.81     1633.31     87.41 o 
  13   0   4       75.64       49.95     30.86 o 
  14   0   4      178.02      139.46     32.82 o 
  15   0   4      428.77      354.75     48.04 o 
  16   0   4      156.27      191.97     41.82 o 
  17   0   4       27.45       87.30     29.89 o 
  18   0   4       22.42        9.24     27.70 o 
  19   0   4       98.02       87.57     22.39 o 
 -21   1   4        2.36       24.39     24.39 o 
 -20   1   4       22.44       26.47     21.71 o 
 -19   1   4       33.53       67.67     23.50 o 
 -18   1   4       60.14       67.60     35.55 o 
 -17   1   4       20.35       53.17     26.85 o 
 -16   1   4       60.43       21.89     27.90 o 
 -15   1   4       22.84       29.29     25.35 o 
 -14   1   4        1.77       27.60     20.12 o 
 -13   1   4      112.01       86.88     36.73 o 
 -12   1   4      144.13      145.78     33.50 o 
 -11   1   4        1.43        6.49     20.64 o 
 -10   1   4      139.85      175.11     30.66 o 
  -9   1   4      223.64      256.18     34.66 o 
  -8   1   4        5.29        5.26     15.19 o 
  -7   1   4      673.82      725.14     48.07 o 
  -6   1   4      917.98     1104.64     57.29 o 
  -5   1   4       69.80       62.15     16.94 o 
  -4   1   4       15.46       23.29     12.20 o 
  -3   1   4        9.11        5.98     13.57 o 
  -2   1   4      107.18       68.70     17.45 o 
  -1   1   4       20.64        4.10     14.05 o 
   0   1   4      660.01      609.99     28.20 o 
   1   1   4      814.68      755.49     41.56 o 
   2   1   4      392.88      324.87     30.09 o 
   3   1   4     1115.27     1112.38     52.56 o 
   4   1   4     2808.74     2912.23     88.44 o 
   5   1   4      595.36      596.07     44.20 o 
   6   1   4        4.38       25.91     19.27 o 
   7   1   4      400.03      359.92     38.79 o 
   8   1   4      310.63      277.76     37.07 o 
   9   1   4      366.58      381.13     37.69 o 
  10   1   4      175.99      223.51     33.92 o 
  11   1   4       22.63       31.25     31.25 o 
  12   1   4      516.38      512.72     51.57 o 
  13   1   4      172.98      200.96     38.33 o 
  14   1   4       51.32        9.04     29.92 o 
  15   1   4        0.06        0.00     22.82 o 
  16   1   4       14.91       13.96     18.10 o 
  17   1   4        0.07       33.04     17.00 o 
  18   1   4        0.55       37.25     23.79 o 
  19   1   4       18.58        0.00     26.85 o 
 -21   2   4        3.45        0.00     23.63 o 
 -20   2   4        3.51       18.32     27.92 o 
 -19   2   4        7.94        0.00     27.95 o 
 -18   2   4        7.81       18.73     26.33 o 
 -17   2   4       57.33       64.50     30.39 o 
 -16   2   4        0.47       25.50     25.50 o 
 -15   2   4       47.51       47.37     27.96 o 
 -14   2   4       28.02       25.03     25.03 o 
 -13   2   4      129.27      113.71     27.10 o 
 -12   2   4      339.60      410.39     43.23 o 
 -11   2   4      120.15      138.48     32.55 o 
 -10   2   4      492.53      514.34     48.25 o 
  -9   2   4      782.41      797.79     57.69 o 
  -8   2   4       64.57       67.29     21.85 o 
  -7   2   4      248.37      257.80     31.73 o 
  -6   2   4       77.05       97.72     19.54 o 
  -5   2   4     2833.76     3066.63     88.53 o 
  -4   2   4       22.19       28.90     13.33 o 
  -3   2   4       15.25       29.05     15.38 o 
  -2   2   4      873.91      858.18     47.06 o 
  -1   2   4       44.22       52.26     16.63 o 
   0   2   4      183.94      195.91     22.77 o 
   1   2   4       57.83       74.37     24.61 o 
   2   2   4      741.82      708.23     41.92 o 
   3   2   4      210.31      241.91     25.95 o 
   4   2   4      509.70      562.93     39.08 o 
   5   2   4       97.69      127.71     22.74 o 
   6   2   4        8.27        2.99     17.94 o 
   7   2   4     1292.29     1335.25     73.74 o 
   8   2   4       32.52       10.49     21.60 o 
   9   2   4      185.12      203.13     31.68 o 
  10   2   4       77.68       94.46     30.44 o 
  11   2   4      315.96      317.48     48.80 o 
  12   2   4      400.85      426.72     45.72 o 
  13   2   4       77.58      128.33     29.24 o 
  14   2   4      279.01      280.28     47.49 o 
  15   2   4       82.06       92.31     29.47 o 
  16   2   4        2.52       24.78     27.44 o 
  17   2   4       70.59        9.87     32.56 o 
  18   2   4       14.56       14.52     29.94 o 
 -20   3   4        0.47       24.85     24.85 o 
 -19   3   4        0.88       28.06     20.11 o 
 -18   3   4        3.81       25.56     25.56 o 
 -17   3   4        0.12       32.81     20.64 o 
 -16   3   4       13.24        9.37     29.22 o 
 -15   3   4        0.03       18.17     26.11 o 
 -14   3   4      135.23      145.88     34.15 o 
 -13   3   4        0.02       24.58     22.24 o 
 -12   3   4       84.13       92.82     28.20 o 
 -11   3   4        0.08       11.14     22.86 o 
 -10   3   4        5.28        9.90     20.97 o 
  -9   3   4        0.01       12.70     21.35 o 
  -8   3   4       42.64       44.58     17.14 o 
  -7   3   4       70.93       39.16     23.27 o 
  -6   3   4       10.18        2.83     15.88 o 
  -5   3   4      346.11      358.53     38.32 o 
  -4   3   4       90.44       64.03     18.05 o 
  -3   3   4       27.72       23.17     19.00 o 
  -2   3   4       40.60       22.88     18.06 o 
  -1   3   4      109.02       96.56     21.73 o 
   0   3   4      146.22      109.70     17.62 o 
   1   3   4      153.14      163.80     27.19 o 
   2   3   4      102.85       92.30     20.77 o 
   3   3   4        3.34        2.83     18.15 o 
   4   3   4      615.99      613.25     43.68 o 
   5   3   4        0.13        8.64     14.98 o 
   6   3   4       47.41       65.34     20.60 o 
   7   3   4      283.75      278.74     37.33 o 
   8   3   4      175.69      177.87     31.28 o 
   9   3   4      137.19      147.84     26.08 o 
  10   3   4        9.55        8.11     26.23 o 
  11   3   4      650.88      674.23     61.69 o 
  12   3   4      152.26      130.03     41.91 o 
  13   3   4      114.25       82.11     35.02 o 
  14   3   4       48.54       55.02     29.27 o 
  15   3   4       27.85       20.18     26.92 o 
  16   3   4        0.04       27.03     27.03 o 
  17   3   4        0.98       15.29     23.18 o 
  18   3   4        2.81       14.42     25.24 o 
 -20   4   4        7.68       27.00     24.95 o 
 -19   4   4       22.94       23.38     27.88 o 
 -18   4   4        0.02       19.39     19.39 o 
 -17   4   4       19.14       43.16     27.74 o 
 -16   4   4        0.48       18.80     15.04 o 
 -15   4   4        1.13        0.27     12.20 o 
 -14   4   4        7.76       17.57     27.76 o 
 -13   4   4        0.00       17.22     22.39 o 
 -12   4   4     1465.99     1677.38     90.14 o 
 -11   4   4      435.20      382.99     56.12 o 
 -10   4   4     1857.29     1841.19     92.40 o 
  -9   4   4      653.26      666.58     56.47 o 
  -8   4   4      662.63      732.90     55.27 o 
  -7   4   4      252.64      241.46     35.82 o 
  -6   4   4       60.17      115.39     25.06 o 
  -5   4   4      611.77      628.75     50.82 o 
  -4   4   4     1531.11     1514.61     74.46 o 
  -3   4   4     1239.19     1279.36     71.85 o 
  -2   4   4      504.81      585.98     47.25 o 
  -1   4   4      228.08      264.54     31.30 o 
   0   4   4      223.26      230.89     22.20 o 
   1   4   4      132.30      136.69     25.28 o 
   2   4   4       74.58       78.74     24.28 o 
   3   4   4      137.33      157.40     26.24 o 
   4   4   4       24.75       36.43     18.51 o 
   5   4   4       20.28        3.48     19.14 o 
   6   4   4      481.74      499.09     45.74 o 
   7   4   4     2562.86     2445.95    101.89 o 
   8   4   4      614.43      542.54     56.32 o 
   9   4   4     1979.02     1941.69     98.12 o 
  10   4   4       40.04       39.52     25.32 o 
  11   4   4      292.25      365.84     51.82 o 
  12   4   4        1.17       24.44     26.87 o 
  13   4   4      105.37      105.87     37.68 o 
  14   4   4      197.61      134.34     40.53 o 
  15   4   4       29.51       36.50     25.99 o 
  16   4   4       12.14       26.03     24.98 o 
  17   4   4      130.48      117.47     35.15 o 
 -19   5   4        0.27        0.00     22.63 o 
 -18   5   4        8.10        0.00     25.98 o 
 -17   5   4       12.97       18.98     25.31 o 
 -16   5   4       14.62       28.66     23.55 o 
 -15   5   4        0.25       23.39     24.98 o 
 -14   5   4       11.24       27.32     19.11 o 
 -13   5   4       10.74       31.17     19.48 o 
 -12   5   4       13.52       29.89     25.93 o 
 -11   5   4      202.07      163.18     42.07 o 
 -10   5   4       79.57       66.37     28.61 o 
  -9   5   4        0.00       11.51     17.27 o 
  -8   5   4      158.33      170.65     30.76 o 
  -7   5   4       13.84        7.05     18.19 o 
  -6   5   4      105.47      100.54     29.15 o 
  -5   5   4       30.13       44.71     20.54 o 
  -4   5   4      141.23      152.63     28.19 o 
  -3   5   4        0.73        6.83     15.49 o 
  -2   5   4      234.57      197.51     31.78 o 
  -1   5   4        3.57        3.11     16.18 o 
   0   5   4      174.50      196.82     21.11 o 
   1   5   4      177.41      153.16     28.07 o 
   2   5   4      306.39      360.62     36.66 o 
   3   5   4       45.90       20.14     20.14 o 
   4   5   4      179.67      182.25     32.23 o 
   5   5   4      524.11      461.57     46.68 o 
   6   5   4       89.07      100.02     28.07 o 
   7   5   4      983.06      934.50     71.89 o 
   8   5   4     1114.25     1053.17     76.12 o 
   9   5   4      219.74      217.57     41.96 o 
  10   5   4        2.34       31.28     31.28 o 
  11   5   4        1.91        0.00     23.38 o 
  12   5   4        0.87       50.33     26.65 o 
  13   5   4        7.23       61.91     25.45 o 
  14   5   4        6.67       22.88     22.88 o 
  15   5   4        4.65       27.60     27.60 o 
  16   5   4        8.99       20.84     20.84 o 
  17   5   4        0.73        5.01     20.94 o 
 -18   6   4       11.67       18.26     24.07 o 
 -17   6   4        3.00        4.48     20.61 o 
 -16   6   4        5.55       17.61     17.61 o 
 -15   6   4        0.44       23.45     23.45 o 
 -14   6   4       14.08       18.63     21.73 o 
 -13   6   4       65.96       68.62     30.85 o 
 -12   6   4       40.20       13.59     25.55 o 
 -11   6   4        0.40        4.42     26.56 o 
 -10   6   4      716.32      826.76     65.19 o 
  -9   6   4        3.76       16.54     19.40 o 
  -8   6   4        2.81       16.23     19.13 o 
  -7   6   4      823.44      772.16     62.48 o 
  -6   6   4      213.71      320.86     42.57 o 
  -5   6   4       75.38       77.44     19.51 o 
  -4   6   4      170.28      220.16     37.11 o 
  -3   6   4      516.97      507.11     48.71 o 
  -2   6   4        8.74       38.25     18.19 o 
  -1   6   4      117.91       49.44     36.29 o 
   0   6   4      664.05      784.30    129.43 o 
   1   6   4       27.02       45.36     18.39 o 
   2   6   4      178.97      196.77     33.20 o 
   3   6   4       12.49       15.46     25.55 o 
   4   6   4       51.55       58.05     22.28 o 
   5   6   4       54.10       98.16     23.82 o 
   6   6   4        6.14       36.41     15.61 o 
   7   6   4      210.19      226.90     38.69 o 
   8   6   4       21.15       24.27     24.27 o 
   9   6   4      249.19      292.99     45.65 o 
  10   6   4        0.10        0.60     16.13 o 
  11   6   4       32.99       74.17     25.68 o 
  12   6   4      207.93      214.62     43.15 o 
  13   6   4       10.24       20.69     10.34 o 
  14   6   4        7.02       26.08     25.04 o 
  15   6   4      121.53      109.25     34.94 o 
 -16   7   4        6.62       27.48     11.16 o 
 -15   7   4        5.05       14.13     21.43 o 
 -14   7   4       26.73       42.10     24.41 o 
 -13   7   4        0.02       32.36     20.41 o 
 -12   7   4        2.47       32.41     25.72 o 
 -11   7   4        0.14       13.76     17.47 o 
 -10   7   4       23.86       40.72     26.06 o 
  -9   7   4      106.32       71.16     28.35 o 
  -8   7   4        0.23       17.64     20.48 o 
  -7   7   4        2.43       39.54     22.68 o 
  -6   7   4        0.66        0.00     23.75 o 
  -5   7   4        0.98       13.30     16.93 o 
  -4   7   4       39.82       30.06     23.92 o 
  -3   7   4        4.20        4.34     17.96 o 
  -2   7   4       56.72       64.63     28.58 o 
  -1   7   4       13.31       21.07     21.07 o 
   0   7   4        0.08       17.14     14.12 o 
   1   7   4       27.91       12.74     19.40 o 
   2   7   4       71.87       63.24     28.03 o 
   3   7   4       72.27      114.34     35.18 o 
   4   7   4        9.03        8.65     27.10 o 
   5   7   4       20.97       51.72     23.87 o 
   6   7   4      478.66      499.24     52.79 o 
   7   7   4        5.42       17.80     23.92 o 
   8   7   4        9.02       18.21     28.68 o 
   9   7   4        0.20        4.92     24.04 o 
  10   7   4       13.02       24.28     19.96 o 
  11   7   4       28.87       10.06     35.48 o 
  12   7   4        2.98        5.15     21.12 o 
  13   7   4        1.29       35.67     25.76 o 
  14   7   4        1.95       25.36     27.25 o 
 -15   8   4        5.44       22.08     14.86 o 
 -14   8   4       46.86       36.40     29.98 o 
 -13   8   4       15.36       14.01     23.96 o 
 -12   8   4       22.59       32.66     23.19 o 
 -11   8   4       63.41       79.34     34.00 o 
 -10   8   4       30.24        9.19     33.21 o 
  -9   8   4       31.25       65.44     33.25 o 
  -8   8   4      285.26      337.75     51.12 o 
  -7   8   4      464.33      469.55     63.72 o 
  -6   8   4        7.76       23.48     25.19 o 
  -5   8   4     1217.48     1230.94     85.34 o 
  -4   8   4        2.99        0.00     26.12 o 
  -3   8   4      267.02      278.15     43.16 o 
  -2   8   4      140.20      122.12     42.11 o 
  -1   8   4        0.10        0.00     28.19 o 
   0   8   4      300.23      394.22     51.72 o 
   1   8   4      121.13      124.90     24.04 o 
   2   8   4      539.63      505.88     58.77 o 
   3   8   4       35.36       91.52     25.99 o 
   4   8   4      238.40      183.23     47.05 o 
   5   8   4       27.48       18.45     28.22 o 
   6   8   4        2.14       13.84     21.30 o 
   7   8   4        0.12        4.70     22.47 o 
   8   8   4        2.25       25.13     25.13 o 
   9   8   4       14.91        5.02     24.13 o 
  10   8   4        1.19        4.90     23.54 o 
  11   8   4       14.30        4.75     21.39 o 
  12   8   4       57.38       73.47     32.86 o 
 -12   9   4        0.61        0.00     19.22 o 
 -11   9   4       24.37       41.46     23.82 o 
 -10   9   4       63.97       37.47     28.68 o 
  -9   9   4       52.89       33.31     31.37 o 
  -8   9   4        0.01        5.01     24.06 o 
  -7   9   4       44.39       48.71     25.91 o 
  -6   9   4      110.88      122.64     39.99 o 
  -5   9   4       48.55       69.31     30.55 o 
  -4   9   4        4.20        5.00     27.76 o 
  -3   9   4        5.59       15.15     23.01 o 
  -2   9   4        9.16       28.73     28.73 o 
  -1   9   4        7.88        5.06     34.84 o 
   0   9   4        0.61       20.29     22.00 o 
   1   9   4        4.78       29.09     26.89 o 
   2   9   4       30.21       72.69     36.61 o 
   3   9   4       48.21       57.39     33.18 o 
   4   9   4       76.43       90.43     31.34 o 
   5   9   4       40.45       23.53     30.54 o 
   6   9   4        2.56        4.87     20.47 o 
   7   9   4        8.93        9.48     13.27 o 
   8   9   4        6.09       42.31     18.41 o 
   9   9   4        3.80       23.58     23.58 o 
  10   9   4        4.37       14.12     17.96 o 
  -9  10   4       23.59       45.66     21.37 o 
  -8  10   4       36.15       39.39      5.01 o 
  -7  10   4        0.05        9.61     21.49 o 
  -6  10   4        3.21       24.60     26.48 o 
  -5  10   4      205.04      256.53     43.24 o 
  -4  10   4        0.18       19.83     30.73 o 
  -3  10   4       36.40       15.05     26.10 o 
  -2  10   4       81.88       75.16     26.24 o 
  -1  10   4        0.07       32.22     32.22 o 
   0  10   4       71.92       49.37     20.23 o 
   1  10   4        5.00       44.20     19.15 o 
   2  10   4       49.13       53.38     23.08 o 
   3  10   4        8.55       23.91     26.73 o 
   4  10   4        7.69        0.00     25.95 o 
   5  10   4       32.29       18.51     24.67 o 
   6  10   4        0.89        4.68     16.58 o 
   7  10   4       15.66       49.48     18.41 o 
 -20   1   5        0.85       34.30     19.14 o 
 -19   1   5        0.04        8.73     25.75 o 
 -18   1   5       32.45        0.00     24.44 o 
 -17   1   5       25.30        8.97     29.91 o 
 -16   1   5       12.16       22.47     21.43 o 
 -15   1   5        4.75       25.48     25.48 o 
 -14   1   5      108.46       92.60     28.45 o 
 -13   1   5      217.30      195.56     42.15 o 
 -12   1   5        3.80        4.05     23.70 o 
 -11   1   5      259.08      311.10     37.36 o 
 -10   1   5       20.67        7.05     19.95 o 
  -9   1   5        8.06        3.52     18.23 o 
  -8   1   5      336.41      343.96     39.91 o 
  -7   1   5        0.17       12.28     15.78 o 
  -6   1   5       48.54       43.51     23.21 o 
  -5   1   5      362.26      328.15     35.57 o 
  -4   1   5       60.47       42.31     20.87 o 
  -3   1   5      140.07       93.78     24.82 o 
  -2   1   5     2673.65     2742.14     88.12 o 
  -1   1   5      631.79      699.27     50.38 o 
   0   1   5       50.76       77.39     16.80 o 
   1   1   5     2668.87     2843.85     90.92 o 
   2   1   5       24.12       61.91     21.23 o 
   3   1   5      189.46      173.09     30.75 o 
   4   1   5     1245.05     1457.01     69.50 o 
   5   1   5      922.05      994.53     60.05 o 
   6   1   5      231.56      242.48     34.37 o 
   7   1   5       11.56       25.75     25.75 o 
   8   1   5      731.63      800.70     62.30 o 
   9   1   5       70.97       20.00     23.64 o 
  10   1   5        1.97        8.38     24.56 o 
  11   1   5      246.02      210.66     37.07 o 
  12   1   5       45.50       40.79     23.56 o 
  13   1   5        1.99        0.00     22.82 o 
  14   1   5        8.03       14.42     24.57 o 
  15   1   5       20.40       19.26     22.30 o 
  16   1   5      121.75      109.19     30.39 o 
  17   1   5        1.85       14.00     21.45 o 
 -20   2   5        2.93       13.25     20.08 o 
 -19   2   5        0.00        4.40     24.26 o 
 -18   2   5        6.02       13.79     21.42 o 
 -17   2   5        2.48        4.55     23.26 o 
 -16   2   5        6.79       22.81     24.92 o 
 -15   2   5       33.00       58.33     27.52 o 
 -14   2   5       23.11       22.05     26.01 o 
 -13   2   5        0.27       12.68     21.90 o 
 -12   2   5      170.26      201.14     33.24 o 
 -11   2   5      241.56      168.79     42.20 o 
 -10   2   5      113.70      123.63     29.30 o 
  -9   2   5      211.27      237.29     39.07 o 
  -8   2   5      280.22      302.17     37.55 o 
  -7   2   5      305.32      310.60     35.97 o 
  -6   2   5       86.21      116.76     23.69 o 
  -5   2   5      105.41      106.92     22.95 o 
  -4   2   5      497.11      405.03     41.12 o 
  -3   2   5      256.42      208.74     30.73 o 
  -2   2   5        9.01        8.42     18.04 o 
  -1   2   5        9.73       20.09     18.86 o 
   0   2   5       94.16       88.07     17.41 o 
   1   2   5       43.40       63.21     16.54 o 
   2   2   5        2.92       23.04     12.68 o 
   3   2   5        9.09       36.08     16.29 o 
   4   2   5        8.74       32.21     14.91 o 
   5   2   5        5.39        6.73     13.43 o 
   6   2   5       63.55      108.73     31.07 o 
   7   2   5        2.53        7.53     19.46 o 
   8   2   5        4.83       16.37     20.78 o 
   9   2   5       60.46       81.59     30.13 o 
  10   2   5       42.97       62.76     22.99 o 
  11   2   5      183.23      121.55     43.37 o 
  12   2   5       30.03       23.84     28.60 o 
  13   2   5       37.53       19.58     23.04 o 
  14   2   5      124.14      104.73     38.04 o 
  15   2   5        0.23       32.84     32.84 o 
  16   2   5      151.05      128.81     40.83 o 
  17   2   5       86.47       43.24     32.10 o 
 -19   3   5        4.10        0.00     22.62 o 
 -18   3   5       23.18       14.13     24.51 o 
 -17   3   5        9.39        4.52     23.59 o 
 -16   3   5       69.49       56.95     25.84 o 
 -15   3   5        6.98       18.61     23.54 o 
 -14   3   5        1.06       13.49     17.43 o 
 -13   3   5      273.28      326.19     45.78 o 
 -12   3   5       60.07       45.66     31.79 o 
 -11   3   5       11.42       43.51     23.79 o 
 -10   3   5       27.64       30.13     29.54 o 
  -9   3   5      816.66      785.19     62.27 o 
  -8   3   5      136.70      177.69     30.95 o 
  -7   3   5      743.58      617.40     54.83 o 
  -6   3   5      832.12      847.26     58.39 o 
  -5   3   5      124.27      108.89     30.13 o 
  -4   3   5      217.33      195.19     30.17 o 
  -3   3   5        2.72       18.77     18.77 o 
  -2   3   5      107.52      132.05     24.58 o 
  -1   3   5      289.73      336.71     37.00 o 
   0   3   5      191.73      214.88     31.69 o 
   1   3   5        7.65       12.78     15.20 o 
   2   3   5     1203.88     1238.76     68.62 o 
   3   3   5     1196.45     1348.36     71.43 o 
   4   3   5       36.33       47.46     20.76 o 
   5   3   5      332.25      369.91     42.17 o 
   6   3   5     1249.01     1229.43     77.33 o 
   7   3   5      532.69      503.33     57.38 o 
   8   3   5        1.38        0.00     23.31 o 
   9   3   5      504.89      482.22     54.98 o 
  10   3   5       86.05       99.33     38.99 o 
  11   3   5      281.54      260.34     43.39 o 
  12   3   5        0.23       15.13     26.63 o 
  13   3   5       41.42       25.73     28.07 o 
  14   3   5        5.49       20.67     24.58 o 
  15   3   5      112.90      176.86     39.47 o 
  16   3   5       35.94       15.15     34.19 o 
  17   3   5        3.55        4.90     21.38 o 
 -19   4   5        1.83       32.12     32.12 o 
 -18   4   5        3.08        4.54     25.44 o 
 -17   4   5        1.32        9.73     21.40 o 
 -16   4   5        2.06        4.61     21.02 o 
 -15   4   5        4.42       37.87     24.01 o 
 -14   4   5       27.53       28.00     25.25 o 
 -13   4   5       21.07       35.85     20.16 o 
 -12   4   5        0.60        4.53     23.24 o 
 -11   4   5       23.62       45.66     24.55 o 
 -10   4   5       30.08       44.09     25.19 o 
  -9   4   5       29.99       30.42     23.53 o 
  -8   4   5       23.80        0.00     27.06 o 
  -7   4   5      104.45      118.27     31.30 o 
  -6   4   5      106.90      150.83     25.82 o 
  -5   4   5      252.46      247.12     38.21 o 
  -4   4   5      217.18      152.62     32.23 o 
  -3   4   5       38.90       51.86     17.91 o 
  -2   4   5       99.89      104.61     25.53 o 
  -1   4   5        3.23        0.00     11.85 o 
   0   4   5        2.94        3.53     13.14 o 
   1   4   5       32.22       24.60     21.51 o 
   2   4   5       13.22        7.28     20.02 o 
   3   4   5        5.27       14.40     19.19 o 
   4   4   5        0.98       29.28     18.53 o 
   5   4   5      132.08      129.64     28.81 o 
   6   4   5       10.05       47.92     21.83 o 
   7   4   5       40.92       25.18     29.48 o 
   8   4   5        4.76       49.00     26.68 o 
   9   4   5        0.83       14.33     21.80 o 
  10   4   5        0.16       29.82     17.39 o 
  11   4   5       82.50       71.76     31.90 o 
  12   4   5       32.50       26.37     21.58 o 
  13   4   5       21.62       75.25     23.73 o 
  14   4   5       38.27       91.56     29.23 o 
  15   4   5       73.67       48.15     33.14 o 
  16   4   5        5.80        5.26     28.66 o 
 -18   5   5       30.28       55.65     22.94 o 
 -17   5   5        0.95       14.20     21.99 o 
 -16   5   5       23.46       33.54     26.74 o 
 -15   5   5       40.48       76.32     22.38 o 
 -14   5   5        2.81       23.70     19.48 o 
 -13   5   5       24.39       14.04     26.46 o 
 -12   5   5        9.74       13.75     25.85 o 
 -11   5   5       30.94       12.84     22.87 o 
 -10   5   5      136.98      118.43     35.53 o 
  -9   5   5      346.95      267.34     49.02 o 
  -8   5   5       77.94      116.54     34.03 o 
  -7   5   5      602.44      528.50     59.69 o 
  -6   5   5      959.12      959.40     70.23 o 
  -5   5   5       11.11       15.76     29.08 o 
  -4   5   5      479.64      480.27     52.34 o 
  -3   5   5       38.28       46.74     24.93 o 
  -2   5   5      261.92      290.26     39.49 o 
  -1   5   5       11.70        7.52     21.92 o 
   0   5   5       19.17       15.38     15.20 o 
   1   5   5      147.93      185.56     33.90 o 
   2   5   5      188.16      171.07     33.48 o 
   3   5   5       41.24       35.50     29.48 o 
   4   5   5      251.55      248.32     40.59 o 
   5   5   5       48.55       78.00     30.37 o 
   6   5   5        0.88        4.18     31.04 o 
   7   5   5        5.82        4.21     30.59 o 
   8   5   5       23.61        9.65     24.71 o 
   9   5   5       78.11      112.23     31.38 o 
  10   5   5       13.87        0.00     30.60 o 
  11   5   5      280.35      341.43     42.60 o 
  12   5   5       16.31        0.00     18.47 o 
  13   5   5       79.06       86.70     28.90 o 
  14   5   5        9.20       32.70     29.53 o 
  15   5   5       55.64       85.15     25.10 o 
 -17   6   5        0.80        0.00     19.64 o 
 -16   6   5       12.17       42.56     21.51 o 
 -15   6   5        1.66       28.88     28.88 o 
 -14   6   5        7.07       18.80     22.25 o 
 -13   6   5        1.92       32.76     16.89 o 
 -12   6   5        0.05        4.73     25.77 o 
 -11   6   5       55.79       27.45     27.45 o 
 -10   6   5       12.25       18.12     27.46 o 
  -9   6   5       13.98       52.62     24.07 o 
  -8   6   5       20.92       43.37     20.55 o 
  -7   6   5       23.91       43.08     27.36 o 
  -6   6   5       13.00        8.91     24.93 o 
  -5   6   5       11.28       12.71     16.33 o 
  -4   6   5      100.01      111.22     31.96 o 
  -3   6   5        2.20        8.70     24.22 o 
  -2   6   5        0.57       16.84     22.46 o 
  -1   6   5       42.22       72.26     25.54 o 
   0   6   5        2.65       24.97     10.38 o 
   1   6   5       17.36       29.96     21.40 o 
   2   6   5        2.56        4.23     18.70 o 
   3   6   5        3.59        8.33     24.97 o 
   4   6   5       27.03       30.57     21.74 o 
   5   6   5       51.96       35.56     29.15 o 
   6   6   5       45.92       67.86     28.41 o 
   7   6   5       97.81       46.84     29.49 o 
   8   6   5        0.05       14.41     19.02 o 
   9   6   5        1.75        0.00     12.04 o 
  10   6   5       83.78       36.26     31.16 o 
  11   6   5       56.64       58.32     31.10 o 
  12   6   5        0.05        0.00     22.62 o 
  13   6   5        1.18       15.98     30.93 o 
  14   6   5       27.88       16.02     30.59 o 
 -15   7   5        0.26       27.75     27.75 o 
 -14   7   5        8.75        9.49     27.11 o 
 -13   7   5       42.16       18.92     29.80 o 
 -12   7   5        3.45       47.21     18.69 o 
 -11   7   5        4.56        9.66     18.81 o 
 -10   7   5        2.63        9.43     22.00 o 
  -9   7   5        1.12       22.08     22.08 o 
  -8   7   5       83.44       60.28     34.29 o 
  -7   7   5       70.00      120.76     32.89 o 
  -6   7   5      102.47      143.87     32.49 o 
  -5   7   5        8.54       24.85     24.85 o 
  -4   7   5      276.09      238.07     43.29 o 
  -3   7   5      223.13      284.86     44.34 o 
  -2   7   5      527.16      573.83     62.81 o 
  -1   7   5      143.08      144.18     28.59 o 
   0   7   5       26.52       60.80     30.18 o 
   1   7   5      618.35      720.41     67.93 o 
   2   7   5        0.19        9.39     20.53 o 
   3   7   5        0.45        9.24     17.31 o 
   4   7   5      238.81      189.68     37.48 o 
   5   7   5       68.69       37.50     33.02 o 
   6   7   5        0.00       23.77     25.42 o 
   7   7   5       14.18        9.83     24.59 o 
   8   7   5       76.48       79.30     35.60 o 
   9   7   5       11.09       10.10     22.84 o 
  10   7   5        0.02       25.48     21.33 o 
  11   7   5       65.41       36.37     25.76 o 
  12   7   5       47.01      103.82     29.59 o 
 -13   8   5        1.88        4.65     19.85 o 
 -12   8   5       23.10       18.69     27.15 o 
 -11   8   5       39.36       70.34     24.23 o 
 -10   8   5      101.07      137.77     36.38 o 
  -9   8   5      143.54       95.62     37.75 o 
  -8   8   5       26.47        4.68     29.14 o 
  -7   8   5        1.42        4.83     27.36 o 
  -6   8   5        9.48        9.91     25.88 o 
  -5   8   5        1.21        5.07     21.40 o 
  -4   8   5        2.29       34.91     21.75 o 
  -3   8   5        3.43        0.00     24.29 o 
  -2   8   5        0.76       39.48     39.48 o 
  -1   8   5        7.12       15.06     25.48 o 
   0   8   5        0.55        1.00     19.58 o 
   1   8   5        1.93        5.10     27.18 o 
   2   8   5       29.69       28.93     31.71 o 
   3   8   5        7.17        0.00     16.91 o 
   4   8   5        6.18        0.00     16.56 o 
   5   8   5        4.79       26.16     26.16 o 
   6   8   5        2.96       24.08     19.98 o 
   7   8   5       21.17       10.03     25.07 o 
   8   8   5        0.07       29.39     17.14 o 
   9   8   5       18.66       44.33     14.78 o 
  10   8   5       88.66       99.09     28.11 o 
 -11   9   5       46.25       36.34     25.72 o 
 -10   9   5        2.70       27.55     15.93 o 
  -9   9   5       31.11       47.37     32.03 o 
  -8   9   5        2.74        4.70     23.04 o 
  -7   9   5        7.63       14.62     28.27 o 
  -6   9   5        5.22       29.66     27.15 o 
  -5   9   5        6.95       20.10     30.92 o 
  -4   9   5       69.33       50.40     42.52 o 
  -3   9   5       45.75       10.09     31.32 o 
  -2   9   5       98.42       70.92     28.79 o 
  -1   9   5      297.53      202.60     45.73 o 
   0   9   5       32.41       20.02     20.47 o 
   1   9   5       50.29       30.61     30.61 o 
   2   9   5      127.33      163.30     37.13 o 
   3   9   5       80.92       14.91     30.81 o 
   4   9   5       10.21        4.84     15.98 o 
   5   9   5        2.36       30.14     30.14 o 
   6   9   5       86.77       95.49     26.95 o 
   7   9   5        9.48       52.18     25.65 o 
   8   9   5        8.04        8.46      1.26 o 
  -6  10   5        9.47       26.10     26.10 o 
  -5  10   5        0.63        0.00     26.42 o 
  -4  10   5        0.14       30.19     30.19 o 
  -3  10   5        6.64        9.74     22.24 o 
  -2  10   5        2.45       14.91     22.83 o 
  -1  10   5        5.00       19.51     19.51 o 
   0  10   5        4.78       31.92     14.96 o 
   1  10   5        8.04       24.44     27.16 o 
   2  10   5        0.37       30.97     30.97 o 
   3  10   5        2.07        0.00     16.35 o 
 -19   0   6       35.43       16.53     26.14 o 
 -18   0   6        0.16        8.37     20.09 o 
 -17   0   6       61.10       82.58     30.51 o 
 -16   0   6        5.00        0.00     23.76 o 
 -15   0   6       81.48       51.75     31.85 o 
 -14   0   6        0.73       26.86     26.86 o 
 -13   0   6      363.36      346.90     52.15 o 
 -12   0   6      937.71      899.21     72.98 o 
 -11   0   6      663.09      616.17     60.45 o 
 -10   0   6      455.33      371.16     48.92 o 
  -9   0   6      614.15      570.54     59.10 o 
  -8   0   6       13.73       21.76     21.76 o 
  -7   0   6      597.55      578.62     51.81 o 
  -6   0   6       92.08       67.58     25.41 o 
  -5   0   6        4.65       19.65     16.18 o 
  -4   0   6      259.32      287.91     32.25 o 
  -3   0   6      142.01       88.16     28.44 o 
  -2   0   6      421.65      383.01     42.36 o 
  -1   0   6      751.60      766.14     57.89 o 
   0   0   6     2165.48     2605.02    158.54 o 
   1   0   6     2628.36     2735.24     97.16 o 
   2   0   6     1473.74     1480.83     74.97 o 
   3   0   6      171.66      151.34     29.93 o 
   4   0   6      170.13      143.80     29.10 o 
   5   0   6      798.38      811.02     58.49 o 
   6   0   6       40.11       22.52     25.90 o 
   7   0   6        8.93        3.93     21.34 o 
   8   0   6      575.24      544.57     51.84 o 
   9   0   6        1.85       16.51     25.87 o 
  10   0   6      116.71       64.90     27.05 o 
  11   0   6       36.23       17.94     25.85 o 
  12   0   6      452.99      393.62     52.59 o 
  13   0   6       85.57      114.03     31.81 o 
  14   0   6       16.83        9.28     18.09 o 
  15   0   6       26.61       26.91     26.91 o 
  16   0   6       99.04       83.08     28.76 o 
 -19   1   6        0.38        8.72     21.80 o 
 -18   1   6        0.05       17.72     17.72 o 
 -17   1   6       10.43       13.45     20.89 o 
 -16   1   6       28.97       13.77     28.51 o 
 -15   1   6        0.07       18.03     18.03 o 
 -14   1   6       43.37        4.28     24.60 o 
 -13   1   6       48.54      117.27     29.18 o 
 -12   1   6        2.12       25.34     29.28 o 
 -11   1   6      118.04      123.10     36.07 o 
 -10   1   6      214.99      230.59     41.13 o 
  -9   1   6       71.49       77.07     25.69 o 
  -8   1   6        2.01        2.17     15.25 o 
  -7   1   6        0.25        3.52     15.84 o 
  -6   1   6       22.21        0.00     19.30 o 
  -5   1   6        0.01       13.36     22.07 o 
  -4   1   6       30.23       45.85     16.62 o 
  -3   1   6      317.36      248.57     33.66 o 
  -2   1   6       44.17        9.49     22.32 o 
  -1   1   6      446.03      445.98     46.68 o 
   0   1   6      939.03      964.70     91.89 o 
   1   1   6      107.70       85.59     29.33 o 
   2   1   6       68.01       78.58     25.78 o 
   3   1   6       45.41       32.17     32.17 o 
   4   1   6      221.01      245.00     38.36 o 
   5   1   6      321.52      284.89     37.61 o 
   6   1   6       48.05       20.23     26.35 o 
   7   1   6        7.45        4.26     24.89 o 
   8   1   6      264.42      275.75     40.76 o 
   9   1   6      268.33      248.04     40.06 o 
  10   1   6       15.71       36.87     20.74 o 
  11   1   6       10.63        5.03     15.67 o 
  12   1   6        0.08        4.85     23.18 o 
  13   1   6        0.61       33.96     21.10 o 
  14   1   6        2.83        4.85     20.90 o 
  15   1   6       25.37       85.11     23.09 o 
  16   1   6        3.02        0.00     24.90 o 
 -19   2   6       23.30       17.63     23.24 o 
 -18   2   6        0.02       18.40     25.84 o 
 -17   2   6       42.69       18.84     31.57 o 
 -16   2   6        4.89       23.48     19.48 o 
 -15   2   6       34.60       51.30     27.74 o 
 -14   2   6       20.90        4.88     28.23 o 
 -13   2   6        0.36       22.31     15.06 o 
 -12   2   6       99.91      171.19     32.99 o 
 -11   2   6       19.16       17.27     25.92 o 
 -10   2   6       34.19       12.18     23.76 o 
  -9   2   6      188.61      262.80     37.71 o 
  -8   2   6      112.17      128.32     27.17 o 
  -7   2   6        0.68        7.45     18.94 o 
  -6   2   6      118.55      104.72     26.75 o 
  -5   2   6      375.82      364.61     39.11 o 
  -4   2   6        0.00       10.29     17.74 o 
  -3   2   6      306.81      347.37     39.65 o 
  -2   2   6      430.53      429.75     48.57 o 
  -1   2   6      406.70      384.26     42.84 o 
   0   2   6      223.73      215.95     49.42 o 
   1   2   6      163.11      162.46     29.93 o 
   2   2   6      844.22      697.50     55.41 o 
   3   2   6      528.23      588.92     53.70 o 
   4   2   6      254.25      365.10     44.79 o 
   5   2   6      643.12      591.45     56.74 o 
   6   2   6       27.07       43.78     22.84 o 
   7   2   6      223.08      231.19     40.54 o 
   8   2   6       76.66       18.83     32.03 o 
   9   2   6        0.36       27.21     27.21 o 
  10   2   6       97.93       94.29     32.64 o 
  11   2   6       33.94        9.97     25.79 o 
  12   2   6       33.97       20.29     29.87 o 
  13   2   6       32.13        0.00     27.88 o 
  14   2   6       49.22       35.78     37.80 o 
  15   2   6       15.39        9.82     23.36 o 
 -18   3   6       16.79       18.63     26.42 o 
 -17   3   6        2.01        9.34     24.30 o 
 -16   3   6       14.22       33.74     12.91 o 
 -15   3   6        4.55        9.36     25.49 o 
 -14   3   6        0.05        9.71     25.34 o 
 -13   3   6        0.15        9.41     23.81 o 
 -12   3   6        0.01        4.50     18.61 o 
 -11   3   6        0.45       13.10     22.79 o 
 -10   3   6        1.49       16.60     21.19 o 
  -9   3   6       43.59       31.53     31.53 o 
  -8   3   6       55.17       62.46     24.64 o 
  -7   3   6       19.04       56.79     25.24 o 
  -6   3   6        0.04       18.48     17.90 o 
  -5   3   6       54.22       29.33     29.33 o 
  -4   3   6        3.56        3.60     22.22 o 
  -3   3   6      153.84      101.48     38.75 o 
  -2   3   6       69.03       23.05     30.52 o 
  -1   3   6        4.24       15.01     20.00 o 
   0   3   6      208.07      188.38     21.83 o 
   1   3   6       34.78       31.14     21.79 o 
   2   3   6        0.39       11.69     17.84 o 
   3   3   6      100.15       87.55     31.84 o 
   4   3   6      133.19      107.23     33.89 o 
   5   3   6      103.19       99.21     29.32 o 
   6   3   6       22.07       22.72     30.92 o 
   7   3   6      328.37      307.98     46.35 o 
   8   3   6       12.90       24.73     23.46 o 
   9   3   6      184.56      209.09     38.94 o 
  10   3   6       21.11       57.90     33.88 o 
  11   3   6        0.31       10.76     19.75 o 
  12   3   6       16.25       27.02     29.91 o 
  13   3   6        0.85        5.46     14.20 o 
  14   3   6        6.47       15.86     33.25 o 
  15   3   6        3.30       19.34     19.34 o 
 -17   4   6        0.61        0.00     26.11 o 
 -16   4   6      128.49       82.58     35.05 o 
 -15   4   6       98.18      107.03     36.85 o 
 -14   4   6      124.97       86.55     31.47 o 
 -13   4   6        5.39       14.03     27.52 o 
 -12   4   6      249.03      236.19     49.00 o 
 -11   4   6        3.33       13.39     17.31 o 
 -10   4   6       60.65       78.91     32.13 o 
  -9   4   6       11.75       46.58     24.99 o 
  -8   4   6      548.86      511.49     57.85 o 
  -7   4   6      814.39      943.76     68.94 o 
  -6   4   6      304.07      267.21     45.32 o 
  -5   4   6      279.78      295.25     45.60 o 
  -4   4   6        2.47       20.20     26.93 o 
  -3   4   6      686.02      693.68     62.72 o 
  -2   4   6      493.45      564.86     55.04 o 
  -1   4   6      113.42      151.59     33.82 o 
   0   4   6       33.77       35.20     14.13 o 
   1   4   6        9.48       20.52     22.38 o 
   2   4   6       33.11       54.27     25.28 o 
   3   4   6     1048.66      986.49     71.68 o 
   4   4   6        0.86       17.14     30.60 o 
   5   4   6     2157.78     2126.56    108.21 o 
   6   4   6      174.41      146.12     50.16 o 
   7   4   6      263.69      353.60     52.30 o 
   8   4   6       54.93      127.68     35.51 o 
   9   4   6       13.36       37.72     37.72 o 
  10   4   6       43.03       43.17     27.97 o 
  11   4   6       61.34       88.72     28.98 o 
  12   4   6        6.45       21.03     21.03 o 
  13   4   6       55.02       49.56     31.78 o 
  14   4   6      101.71       11.06     44.75 o 
 -17   5   6        0.09       26.47     26.47 o 
 -16   5   6        7.29       14.44     22.10 o 
 -15   5   6       23.72       14.32     25.30 o 
 -14   5   6       23.50       67.85     24.45 o 
 -13   5   6        1.23       14.45     24.77 o 
 -12   5   6       11.68       28.60     25.96 o 
 -11   5   6        4.76       26.50     26.50 o 
 -10   5   6       25.26        4.39     31.36 o 
  -9   5   6       13.35       26.84     15.66 o 
  -8   5   6       17.37       35.24     22.74 o 
  -7   5   6        0.30       26.62     26.62 o 
  -6   5   6       77.82       30.69     24.20 o 
  -5   5   6        3.02       13.23     27.67 o 
  -4   5   6       10.81       28.75     28.75 o 
  -3   5   6       94.48       61.89     32.81 o 
  -2   5   6       75.78       39.83     31.74 o 
  -1   5   6       35.77       79.65     21.77 o 
   0   5   6       23.85       44.98     16.57 o 
   1   5   6      169.85      199.75     36.88 o 
   2   5   6      162.44      219.25     33.49 o 
   3   5   6      264.96      248.84     48.31 o 
   4   5   6      909.72      972.40     76.88 o 
   5   5   6      251.26      293.12     46.75 o 
   6   5   6       13.95        4.79     28.79 o 
   7   5   6        0.36        0.00     27.59 o 
   8   5   6        5.56        0.00     17.94 o 
   9   5   6        3.14       26.67     21.92 o 
  10   5   6        4.42       32.01     32.01 o 
  11   5   6        1.78        5.65     23.18 o 
  12   5   6       15.10       16.80     29.26 o 
  13   5   6        0.55        0.00     23.54 o 
 -15   6   6        0.01        4.82     19.27 o 
 -14   6   6       42.37       38.36     24.50 o 
 -13   6   6       35.98       38.60     29.43 o 
 -12   6   6       10.76       25.48     25.48 o 
 -11   6   6       30.71       33.45     23.68 o 
 -10   6   6      133.85      165.37     38.04 o 
  -9   6   6        0.06        0.00     20.02 o 
  -8   6   6        0.38       27.16     27.16 o 
  -7   6   6       57.20        9.64     31.19 o 
  -6   6   6      269.58      225.00     38.27 o 
  -5   6   6       52.78       75.13     29.58 o 
  -4   6   6        8.00       14.43     29.45 o 
  -3   6   6      418.21      383.37     52.25 o 
  -2   6   6      171.06      194.08     36.62 o 
  -1   6   6       62.18       56.68     32.91 o 
   0   6   6      207.66      217.48     38.15 o 
   1   6   6        0.42        0.00     20.38 o 
   2   6   6      118.55      189.62     43.25 o 
   3   6   6      137.48      100.13     38.07 o 
   4   6   6       41.64       86.93     26.66 o 
   5   6   6      211.05      264.93     44.83 o 
   6   6   6        5.69       28.54     28.54 o 
   7   6   6       37.81       45.90     23.80 o 
   8   6   6       24.44       15.72     24.13 o 
   9   6   6       54.92       59.12     31.50 o 
  10   6   6        3.71       10.79     27.53 o 
  11   6   6        1.06       29.72     29.72 o 
  12   6   6       77.23       59.61     37.25 o 
 -14   7   6       12.02       24.84     24.84 o 
 -13   7   6       20.53       31.95     31.95 o 
 -12   7   6        7.47        0.00     23.39 o 
 -11   7   6        3.37       42.98     18.63 o 
 -10   7   6        2.99        4.95     23.26 o 
  -9   7   6        2.94        4.60     27.11 o 
  -8   7   6        9.61       33.74     21.10 o 
  -7   7   6        3.98       19.52     21.70 o 
  -6   7   6        0.03        5.00     17.79 o 
  -5   7   6        4.49       24.99     26.70 o 
  -4   7   6        5.89        5.20     30.04 o 
  -3   7   6        0.18       15.18     22.76 o 
  -2   7   6       36.43       33.99     33.99 o 
  -1   7   6        4.56        5.26     27.48 o 
   0   7   6        0.86       15.09     21.06 o 
   1   7   6       15.45       39.55     25.22 o 
   2   7   6      120.72      158.70     35.02 o 
   3   7   6       82.75       83.94     36.14 o 
   4   7   6       31.14       39.93     25.16 o 
   5   7   6        2.10       25.31     16.70 o 
   6   7   6       72.19      111.41     29.71 o 
   7   7   6        7.73       15.14     23.49 o 
   8   7   6        1.85       18.93     18.93 o 
   9   7   6        0.00       25.96     17.47 o 
  10   7   6       11.82        5.31     25.11 o 
 -11   8   6       29.74       18.38     29.49 o 
 -10   8   6       18.48        9.41     27.77 o 
  -9   8   6      198.42      177.97     35.50 o 
  -8   8   6      100.75       68.38     30.08 o 
  -7   8   6       80.89       44.64     33.10 o 
  -6   8   6        1.65        5.16     21.69 o 
  -5   8   6       24.56        5.28     27.50 o 
  -4   8   6       16.89       45.73     23.68 o 
  -3   8   6        4.46       15.24     26.66 o 
  -2   8   6      193.77      215.77     45.33 o 
  -1   8   6       88.88      138.35     26.69 o 
   0   8   6      308.93      259.35     36.27 o 
   1   8   6      114.40       91.55     35.13 o 
   2   8   6      119.36      141.18     38.17 o 
   3   8   6        6.14       35.35     25.10 o 
   4   8   6       22.75       15.03     26.06 o 
   5   8   6       34.34        9.79     23.50 o 
   6   8   6        3.69        4.77     21.50 o 
   7   8   6        1.22       26.96     26.96 o 
   8   8   6        3.81       24.76     27.47 o 
  -8   9   6        0.55       18.75     14.91 o 
  -7   9   6       10.42       19.07     24.40 o 
  -6   9   6        0.82       14.68     22.47 o 
  -5   9   6        0.27       24.97     24.97 o 
  -4   9   6        2.00        4.80     20.67 o 
  -3   9   6        0.32       29.68     29.68 o 
  -2   9   6        7.11       15.15     29.32 o 
  -1   9   6       40.54       95.98     35.56 o 
   0   9   6       37.79       23.33     19.35 o 
   1   9   6        7.66       29.90     29.90 o 
   2   9   6        4.52       29.74     29.74 o 
   3   9   6        1.23       24.46     19.92 o 
   4   9   6       16.41       14.52     22.00 o 
 -17   1   7        0.13        4.60     26.36 o 
 -16   1   7       51.78       45.37     24.26 o 
 -15   1   7       19.99        0.00     30.02 o 
 -14   1   7       24.55       55.49     30.00 o 
 -13   1   7        7.09       22.87     28.06 o 
 -12   1   7       15.69       18.24     26.28 o 
 -11   1   7       12.85        4.39     24.19 o 
 -10   1   7        6.56        0.00     21.31 o 
  -9   1   7        0.44       13.08     19.90 o 
  -8   1   7        6.00       12.64     16.08 o 
  -7   1   7       29.28       45.66     19.65 o 
  -6   1   7      466.98      425.69     50.96 o 
  -5   1   7        8.38        4.05     27.73 o 
  -4   1   7       70.97       23.48     26.91 o 
  -3   1   7      124.08       83.21     34.30 o 
  -2   1   7      903.36      863.21     62.93 o 
  -1   1   7      211.58      158.02     42.60 o 
   0   1   7        0.11        1.91     15.12 o 
   1   1   7      997.58     1071.62     75.58 o 
   2   1   7        3.09       17.26     24.65 o 
   3   1   7      282.24      306.93     41.05 o 
   4   1   7      349.68      325.33     49.17 o 
   5   1   7      246.26      286.07     50.38 o 
   6   1   7      344.42      314.88     44.31 o 
   7   1   7      151.09      126.97     35.37 o 
   8   1   7      202.78      181.81     37.95 o 
   9   1   7       15.26       43.47     30.27 o 
  10   1   7        1.61        4.78     27.08 o 
  11   1   7        1.53        5.08     17.78 o 
  12   1   7       13.44       34.18     17.34 o 
  13   1   7        3.04       18.94     14.89 o 
  14   1   7        0.39       32.09     16.67 o 
 -17   2   7        0.05       22.94     22.10 o 
 -16   2   7        9.61        4.56     20.56 o 
 -15   2   7       34.65        9.69     32.47 o 
 -14   2   7       22.09       47.77     19.31 o 
 -13   2   7       19.58       33.23     20.57 o 
 -12   2   7       25.64       23.34     27.68 o 
 -11   2   7       33.61       59.86     25.50 o 
 -10   2   7       24.84       22.49     24.18 o 
  -9   2   7       14.20       13.04     22.67 o 
  -8   2   7       65.77       81.26     27.84 o 
  -7   2   7       20.57       37.45     23.83 o 
  -6   2   7       15.16        0.00     22.05 o 
  -5   2   7        0.05       11.88     20.93 o 
  -4   2   7        1.27       16.07     18.93 o 
  -3   2   7       51.59        8.35     25.63 o 
  -2   2   7       10.81       30.28     30.28 o 
  -1   2   7       64.12       13.04     34.15 o 
   0   2   7        5.77        4.54     17.63 o 
   1   2   7       71.63      140.91     31.18 o 
   2   2   7       63.66       57.62     27.26 o 
   3   2   7        6.19        4.37     28.14 o 
   4   2   7        0.00        5.04     25.84 o 
   5   2   7       32.65       34.05     21.44 o 
   6   2   7      173.81      165.20     43.18 o 
   7   2   7       31.27       10.47     32.67 o 
   8   2   7        7.38       20.49     34.35 o 
   9   2   7       75.07       26.32     42.10 o 
  10   2   7       33.70       57.97     25.33 o 
  11   2   7        7.99       15.57     30.06 o 
  12   2   7       99.46       30.89     30.89 o 
  13   2   7      106.84      106.21     42.01 o 
 -17   3   7        9.45        9.24     29.39 o 
 -16   3   7       75.21       85.98     35.30 o 
 -15   3   7       10.97       19.70     28.35 o 
 -14   3   7       11.19        5.04     28.74 o 
 -13   3   7      103.23      145.92     29.29 o 
 -12   3   7        4.29       25.26     25.26 o 
 -11   3   7      141.04      141.95     32.89 o 
 -10   3   7        9.47        4.43     28.32 o 
  -9   3   7       77.96       63.27     25.76 o 
  -8   3   7       21.10       35.49     24.78 o 
  -7   3   7       28.69       34.59     22.11 o 
  -6   3   7        5.22        4.58     14.34 o 
  -5   3   7       37.97       43.29     27.49 o 
  -4   3   7       96.16      122.44     36.61 o 
  -3   3   7      410.29      429.59     52.16 o 
  -2   3   7      168.07      137.95     39.60 o 
  -1   3   7      894.92      858.87     73.80 o 
   0   3   7      380.04      417.15     39.26 o 
   1   3   7       63.95       46.38     33.22 o 
   2   3   7      612.88      667.35     61.13 o 
   3   3   7      648.60      741.89     69.14 o 
   4   3   7        0.01        5.00     31.29 o 
   5   3   7        1.42       25.16     28.30 o 
   6   3   7      385.47      449.23     51.59 o 
   7   3   7       79.92       53.72     38.73 o 
   8   3   7      104.85      109.40     38.72 o 
   9   3   7      131.51      116.77     44.32 o 
  10   3   7        2.92       27.71     26.56 o 
  11   3   7       15.68       50.10     16.51 o 
  12   3   7        0.10       32.65     32.65 o 
  13   3   7        8.65       21.17     21.17 o 
 -16   4   7        0.06       23.91     25.64 o 
 -15   4   7        0.10        0.00     20.85 o 
 -14   4   7        4.11       19.49     22.89 o 
 -13   4   7        1.92       19.76     19.76 o 
 -12   4   7        1.88        4.70     24.53 o 
 -11   4   7       10.94       24.03     22.96 o 
 -10   4   7       19.63       19.01     26.62 o 
  -9   4   7       46.74       65.59     23.71 o 
  -8   4   7       36.19       59.83     27.96 o 
  -7   4   7       17.76       50.59     18.76 o 
  -6   4   7        5.71       24.34     24.34 o 
  -5   4   7        6.16        9.48     23.68 o 
  -4   4   7        0.01       13.88     18.10 o 
  -3   4   7        7.67        4.88     25.04 o 
  -2   4   7        4.18       31.91     31.91 o 
  -1   4   7       22.81       28.25     28.25 o 
   0   4   7        5.96        0.09     25.83 o 
   1   4   7        3.52        0.00     30.76 o 
   2   4   7       38.15       14.74     36.83 o 
   3   4   7       53.22       54.51     29.40 o 
   4   4   7       18.90       65.52     25.10 o 
   5   4   7       22.63       31.27     33.73 o 
   6   4   7       10.87       15.94     27.60 o 
   7   4   7       19.43       71.39     30.51 o 
   8   4   7       62.06      123.50     35.54 o 
   9   4   7        1.40        5.89     31.79 o 
  10   4   7       30.71       22.76     30.16 o 
  11   4   7       65.97       68.37     34.18 o 
  12   4   7        7.32       22.44     26.01 o 
 -15   5   7       34.66       23.78     23.78 o 
 -14   5   7       18.63       14.64     25.16 o 
 -13   5   7       30.16       29.20     33.98 o 
 -12   5   7        0.12       21.34     21.34 o 
 -11   5   7      114.80       68.45     36.78 o 
 -10   5   7       14.52       29.32     23.57 o 
  -9   5   7       97.96       77.11     32.66 o 
  -8   5   7      100.56       72.24     34.47 o 
  -7   5   7       24.55        0.00     29.09 o 
  -6   5   7       27.36       62.90     29.16 o 
  -5   5   7       61.07       58.34     20.42 o 
  -4   5   7        0.59       29.05     16.60 o 
  -3   5   7      103.95       73.67     32.94 o 
  -2   5   7      230.51      270.02     42.09 o 
  -1   5   7      118.46      167.14     31.27 o 
   0   5   7       29.02       31.85     21.81 o 
   1   5   7      431.69      411.99     57.91 o 
   2   5   7        5.38       14.85     31.48 o 
   3   5   7       65.57       55.54     36.63 o 
   4   5   7       25.66       20.59     31.76 o 
   5   5   7        8.68        0.00     22.28 o 
   6   5   7       87.56      140.07     35.60 o 
   7   5   7       96.53      143.58     31.26 o 
   8   5   7      146.70      157.49     40.51 o 
   9   5   7       85.84       17.28     37.89 o 
  10   5   7       13.97       22.58     30.12 o 
  11   5   7       19.20       33.79     33.79 o 
 -13   6   7        1.70       14.49     24.59 o 
 -12   6   7        2.38        0.00     20.67 o 
 -11   6   7        5.34        9.55     21.95 o 
 -10   6   7        0.49        4.93     26.15 o 
  -9   6   7        1.90       24.42     16.27 o 
  -8   6   7        6.67       29.30     24.07 o 
  -7   6   7        0.03       19.88     25.25 o 
  -6   6   7        2.29        9.91     22.57 o 
  -5   6   7        9.42        5.06     21.92 o 
  -4   6   7       23.74       15.42     31.41 o 
  -3   6   7       25.74       35.77     33.45 o 
  -2   6   7        9.31       10.41     28.96 o 
  -1   6   7        0.26       20.23     31.22 o 
   0   6   7       53.48       46.16     21.73 o 
   1   6   7       72.62        0.00     45.06 o 
   2   6   7        8.76        9.05      2.63 o 
   3   6   7       30.63       30.75     28.51 o 
   4   6   7        5.42       15.50     32.65 o 
   5   6   7        0.11       26.30     21.91 o 
   6   6   7       11.52       31.95     18.42 o 
   7   6   7        0.00       10.67     28.82 o 
   8   6   7       14.44        5.23     14.64 o 
   9   6   7        0.07        5.59     29.45 o 
 -11   7   7       14.35       28.48     19.85 o 
 -10   7   7        2.31       19.38     21.65 o 
  -9   7   7       20.69        4.68     27.19 o 
  -8   7   7       34.72       49.52     23.31 o 
  -7   7   7        5.47       25.06     20.55 o 
  -6   7   7      208.18      207.61     39.14 o 
  -5   7   7        0.01       30.05     30.05 o 
  -4   7   7       13.14        5.36     18.76 o 
  -3   7   7       81.99       62.29     40.08 o 
  -2   7   7      146.73      134.85     32.08 o 
  -1   7   7        3.50        0.00     28.21 o 
   0   7   7        2.92        4.99     19.38 o 
   1   7   7      162.88      180.93     33.00 o 
   2   7   7       20.50       41.44     23.08 o 
   3   7   7       44.00       41.29     34.06 o 
   4   7   7       46.82       41.10     23.34 o 
   5   7   7      101.78       51.80     34.86 o 
   6   7   7       27.32       15.62     32.20 o 
   7   7   7       18.15        0.00     30.95 o 
  -8   8   7        1.84       14.30     29.89 o 
  -7   8   7        1.09        9.90     22.94 o 
  -6   8   7        1.75        9.76     23.22 o 
  -5   8   7        2.19       21.45     21.45 o 
  -4   8   7        1.44       20.39     22.81 o 
  -3   8   7        2.70       30.93     17.68 o 
  -2   8   7       23.24       36.00     28.60 o 
  -1   8   7       14.14       15.24     23.60 o 
   0   8   7        1.02       17.39     17.38 o 
   1   8   7       18.50       15.35     15.35 o 
   2   8   7        0.03       15.06     23.06 o 
   3   8   7       14.08        0.00     21.17 o 
   4   8   7        0.09       14.81     22.89 o 
 -16   0   8      162.31      100.15     35.40 o 
 -15   0   8       32.00       51.88     27.97 o 
 -14   0   8       45.73        4.32     24.58 o 
 -13   0   8        5.42        0.00     24.52 o 
 -12   0   8       74.85       18.02     30.81 o 
 -11   0   8       21.70       36.37     25.56 o 
 -10   0   8       85.83       86.12     31.41 o 
  -9   0   8        0.08       24.42     24.42 o 
  -8   0   8        1.44        4.78     24.94 o 
  -7   0   8        1.18        9.19     19.99 o 
  -6   0   8        4.81       28.53     28.53 o 
  -5   0   8      205.36      129.45     36.12 o 
  -4   0   8      127.74      147.24     41.59 o 
  -3   0   8     1273.89     1089.55     84.69 o 
  -2   0   8      105.31      154.39     41.50 o 
  -1   0   8      117.44      142.34     42.04 o 
   0   0   8      167.09      163.49     27.29 o 
   1   0   8       15.34       16.98     24.41 o 
   2   0   8      480.02      641.47     54.73 o 
   3   0   8        0.09       12.64     19.22 o 
   4   0   8        5.68       17.05     24.08 o 
   5   0   8       36.83        4.46     31.74 o 
   6   0   8        8.41        8.78     23.41 o 
   7   0   8       16.84        9.06     20.03 o 
   8   0   8      131.16       94.00     31.95 o 
   9   0   8      303.51      223.89     42.81 o 
  10   0   8        0.15        0.00     21.71 o 
  11   0   8        4.91       21.69     18.08 o 
 -15   1   8       20.92       13.48     23.61 o 
 -14   1   8       47.80       41.70     24.21 o 
 -13   1   8       23.10       27.82     23.11 o 
 -12   1   8        0.16       23.61     28.53 o 
 -11   1   8        0.62       23.42     23.42 o 
 -10   1   8        1.08       32.97     23.55 o 
  -9   1   8        0.03       23.53     26.20 o 
  -8   1   8        0.31       18.49     18.49 o 
  -7   1   8       28.52        9.36     28.06 o 
  -6   1   8       25.62       31.60     22.73 o 
  -5   1   8       60.61        0.00     28.89 o 
  -4   1   8      222.47      190.30     42.04 o 
  -3   1   8       14.55       13.09     16.91 o 
  -2   1   8        8.09       12.92     22.05 o 
  -1   1   8       18.35       48.22     25.31 o 
   0   1   8       30.91       28.63     21.99 o 
   1   1   8      143.16      198.04     42.22 o 
   2   1   8        3.35       28.14     28.14 o 
   3   1   8       12.91       48.45     30.57 o 
   4   1   8      141.86       97.41     36.25 o 
   5   1   8       64.90      113.12     26.62 o 
   6   1   8        9.82       14.60     25.41 o 
   7   1   8       28.84       24.65     23.62 o 
   8   1   8        1.11        0.00     26.82 o 
   9   1   8       12.39        4.84     26.15 o 
  10   1   8        1.09       22.97     22.97 o 
  11   1   8        2.31        4.74     22.43 o 
 -15   2   8       69.01       69.90     24.02 o 
 -14   2   8        7.75        9.58     19.15 o 
 -13   2   8        3.60       29.24     29.24 o 
 -12   2   8       59.60      107.24     30.92 o 
 -11   2   8        0.90        9.78     25.72 o 
 -10   2   8       46.20       67.39     21.59 o 
  -9   2   8       20.76        0.00     28.89 o 
  -8   2   8       31.92       70.26     27.03 o 
  -7   2   8       20.33        9.24     26.08 o 
  -6   2   8        8.18       27.24     22.33 o 
  -5   2   8      180.98      180.75     32.31 o 
  -4   2   8        0.44        0.00     27.36 o 
  -3   2   8      122.39      151.46     31.45 o 
  -2   2   8       60.54       43.82     30.61 o 
  -1   2   8       39.28       14.40     28.20 o 
   0   2   8      112.28      171.85     51.31 o 
   1   2   8       37.38       25.95     37.69 o 
   2   2   8      359.06      331.64     53.43 o 
   3   2   8      119.53       95.04     34.34 o 
   4   2   8       35.12       59.05     34.08 o 
   5   2   8       72.42      119.27     28.77 o 
   6   2   8        1.12       21.66     28.68 o 
   7   2   8       87.04       65.25     32.35 o 
   8   2   8        1.04       10.91     27.82 o 
   9   2   8       34.93        5.20     31.72 o 
  10   2   8       98.59       68.24     28.96 o 
  11   2   8       30.65       30.70     27.94 o 
 -14   3   8        0.43       28.86     31.57 o 
 -13   3   8        4.49       29.40     29.40 o 
 -12   3   8        9.85       44.38     22.68 o 
 -11   3   8        0.11        5.08     20.33 o 
 -10   3   8        2.38        2.14     24.43 o 
  -9   3   8        4.54        9.51     24.84 o 
  -8   3   8        3.11        4.82     28.40 o 
  -7   3   8       25.16       14.12     27.69 o 
  -6   3   8        0.06        4.97     28.16 o 
  -5   3   8        1.98        9.61     22.61 o 
  -4   3   8       60.75       73.74     33.10 o 
  -3   3   8       25.96        4.72     21.87 o 
  -2   3   8        0.36        4.73     21.88 o 
  -1   3   8       70.29       90.10     34.38 o 
   0   3   8       43.37       38.41     18.33 o 
   1   3   8       51.59       94.64     36.63 o 
   2   3   8       29.73       10.39     26.90 o 
   3   3   8       90.85       48.83     34.18 o 
   4   3   8        0.29       21.92     28.01 o 
   5   3   8       25.65        5.45     31.46 o 
   6   3   8       10.70        5.96     37.55 o 
   7   3   8       15.69       11.63     29.09 o 
   8   3   8        1.49       17.42     29.78 o 
   9   3   8       12.74        5.90     27.36 o 
  10   3   8        6.18       11.13     20.75 o 
 -13   4   8       13.85       32.77     32.77 o 
 -12   4   8      188.08      183.25     36.55 o 
 -11   4   8      100.31       44.68     43.19 o 
 -10   4   8       24.39       15.13     31.26 o 
  -9   4   8        4.09       27.35     27.35 o 
  -8   4   8       33.03       49.53     26.35 o 
  -7   4   8      106.36      148.60     34.46 o 
  -6   4   8        3.54       19.83     23.69 o 
  -5   4   8      155.70      186.41     45.05 o 
  -4   4   8        1.39       20.05     24.06 o 
  -3   4   8       18.24       35.82     21.95 o 
  -2   4   8      134.79      132.97     38.16 o 
  -1   4   8       36.24       25.47     35.90 o 
   0   4   8        4.82       28.63     25.92 o 
   1   4   8       83.83       42.24     41.65 o 
   2   4   8      872.34      834.27     74.18 o 
   3   4   8       95.95       76.55     50.65 o 
   4   4   8      291.10      440.64     55.23 o 
   5   4   8       15.23       16.94     25.71 o 
   6   4   8        0.26        5.78     27.73 o 
   7   4   8       84.69       69.65     35.11 o 
   8   4   8        7.13        0.00     24.71 o 
   9   4   8       15.18       17.35     26.29 o 
 -12   5   8        3.29       25.73     25.73 o 
 -11   5   8        1.63       19.86     30.47 o 
 -10   5   8       13.19       19.59     19.59 o 
  -9   5   8       11.12        4.92     18.22 o 
  -8   5   8        0.43       15.18     26.32 o 
  -7   5   8       14.34       40.52     31.17 o 
  -6   5   8       11.49        5.32     32.46 o 
  -5   5   8       17.58       20.64     27.16 o 
  -4   5   8        0.31        4.96     30.85 o 
  -3   5   8        9.38       26.09     21.65 o 
  -2   5   8       93.63       88.47     33.38 o 
  -1   5   8       75.24       88.46     33.38 o 
   0   5   8      209.44      245.02     30.78 o 
   1   5   8      254.74      270.83     46.15 o 
   2   5   8       34.19       80.51     38.32 o 
   3   5   8        8.46        0.00     32.65 o 
   4   5   8       27.62       49.54     21.47 o 
   5   5   8        1.65       10.91     25.11 o 
   6   5   8        5.73       11.31     29.08 o 
   7   5   8        2.09        5.81     28.48 o 
 -10   6   8       52.68       28.95     31.14 o 
  -9   6   8        2.98       10.03     18.23 o 
  -8   6   8       12.23       49.49     19.79 o 
  -7   6   8       49.09        4.86     28.18 o 
  -6   6   8       17.16        0.00     24.95 o 
  -5   6   8       80.20       10.19     36.70 o 
  -4   6   8        9.56       20.71     27.44 o 
  -3   6   8       28.31       15.66     27.16 o 
  -2   6   8        7.86       31.42     21.99 o 
  -1   6   8        0.30       41.84     23.54 o 
   0   6   8       11.99        0.04     23.43 o 
   1   6   8       29.24        0.00     28.96 o 
   2   6   8       95.96       79.00     37.96 o 
   3   6   8        1.98        0.00     32.00 o 
   4   6   8       55.78       26.60     31.61 o 
   5   6   8       67.65       64.26     29.16 o 
  -6   7   8        2.42        9.95     25.32 o 
  -5   7   8        0.99       40.30     18.99 o 
  -4   7   8        0.38       26.88     26.88 o 
  -3   7   8       13.79       30.48     25.24 o 
  -2   7   8       10.89       25.80     32.98 o 
  -1   7   8       30.72        5.24     35.75 o 
   0   7   8        0.63       12.15     23.17 o 
   1   7   8       41.74       40.66     26.17 o 
   2   7   8       67.97       55.70     27.16 o 
 -12   1   9       10.73        9.36     31.04 o 
 -11   1   9       30.18       23.60     22.26 o 
 -10   1   9       12.94       14.33     24.50 o 
  -9   1   9       54.21       52.41     25.72 o 
  -8   1   9       24.14       14.15     18.55 o 
  -7   1   9        0.44       19.37     21.37 o 
  -6   1   9      206.60      148.44     47.30 o 
  -5   1   9        0.50       28.37     28.37 o 
  -4   1   9       42.02       47.15     22.30 o 
  -3   1   9       53.15       28.12     36.16 o 
  -2   1   9      168.13      165.10     33.02 o 
  -1   1   9      111.54      120.72     36.92 o 
   0   1   9        3.22       22.75     17.21 o 
   1   1   9      130.47      141.41     34.03 o 
   2   1   9        2.46       20.24     30.61 o 
   3   1   9        2.82        0.00     29.88 o 
   4   1   9       12.32       24.64     16.26 o 
   5   1   9      112.49       58.72     26.73 o 
   6   1   9       33.68       19.30     22.52 o 
   7   1   9       14.30        9.67     24.17 o 
 -12   2   9        1.30       18.99     22.45 o 
 -11   2   9        2.33        0.00     23.45 o 
 -10   2   9        1.15       20.52     20.52 o 
  -9   2   9        0.00       28.71     28.71 o 
  -8   2   9        0.02        4.87     29.74 o 
  -7   2   9        1.08        0.00     16.78 o 
  -6   2   9        0.00       28.90     20.43 o 
  -5   2   9        9.99        5.04     28.74 o 
  -4   2   9       12.00        9.83     28.95 o 
  -3   2   9       28.76       51.44     29.79 o 
  -2   2   9       11.43       10.08      2.69 o 
  -1   2   9       15.77       20.94     24.79 o 
   0   2   9        9.13        5.83     21.87 o 
   1   2   9       45.89       78.99     20.91 o 
   2   2   9       38.10       89.81     32.61 o 
   3   2   9       25.67       22.46     26.39 o 
   4   2   9        7.65       38.84     20.24 o 
   5   2   9       67.37       16.39     28.54 o 
   6   2   9        3.99       38.01     23.82 o 
   7   2   9        0.85       15.90     27.46 o 
 -11   3   9       61.70       73.28     27.97 o 
 -10   3   9        0.02       25.74     25.74 o 
  -9   3   9       69.88       14.64     35.42 o 
  -8   3   9       24.36       39.61     32.85 o 
  -7   3   9       96.11       89.78     32.56 o 
  -6   3   9       18.41       35.34     30.79 o 
  -5   3   9       21.99       25.41     30.09 o 
  -4   3   9      171.75      130.50     44.75 o 
  -3   3   9        1.53        2.07     26.95 o 
  -2   3   9       13.19        0.00     28.84 o 
  -1   3   9      238.64      320.40     46.61 o 
   0   3   9        9.84       21.52     32.85 o 
   1   3   9        0.01       30.48     30.48 o 
   2   3   9        1.46        0.00     24.36 o 
   3   3   9       12.23        5.62     28.68 o 
   4   3   9        1.58       40.45     25.49 o 
   5   3   9       47.11       63.85     31.38 o 
   6   3   9      102.24       17.25     38.68 o 
 -10   4   9        1.03       24.66     20.26 o 
  -9   4   9        0.59       15.03     25.49 o 
  -8   4   9        0.12        9.85     28.13 o 
  -7   4   9        3.00       27.48     27.48 o 
  -6   4   9        0.83       20.78     16.33 o 
  -5   4   9        3.36       10.13     26.32 o 
  -4   4   9        0.12       10.26     27.71 o 
  -3   4   9        1.80       46.82     20.06 o 
  -2   4   9        5.19       15.90     37.41 o 
  -1   4   9        4.08       10.27     23.63 o 
   0   4   9       44.37       34.09     24.20 o 
   1   4   9        4.76        0.00     23.23 o 
   2   4   9        0.03        0.00     27.67 o 
   3   4   9        0.22       39.87     20.20 o 
   4   4   9       21.33       17.39     26.35 o 
  -7   5   9       28.23       19.92     25.36 o 
  -6   5   9       20.72       30.23     21.39 o 
  -5   5   9        0.23       20.40     34.15 o 
  -4   5   9       30.44       25.92     27.84 o 
  -3   5   9       24.77       32.78     32.78 o 
  -2   5   9       34.53       51.58     34.72 o 
  -1   5   9       28.36       10.14     31.83 o 
   0   5   9        0.02       15.57     41.84 o 
   1   5   9        1.61       26.70     32.03 o 
   2   5   9        4.46        5.35     17.98 o 
  -7   0  10      232.03      181.63     36.24 o 
  -6   0  10       13.72       14.07     26.86 o 
  -5   0  10      125.55       62.30     31.37 o 
  -4   0  10       21.14       10.16     30.48 o 
  -3   0  10       60.17       37.02     29.62 o 
  -2   0  10       73.81       82.80     28.80 o 
  -1   0  10       34.23       80.80     23.82 o 
   0   0  10        1.54       19.11     19.11 o 
   1   0  10        7.62        9.24     21.43 o 
  -7   1  10        4.59        4.85     16.57 o 
  -6   1  10        0.29        9.29     23.63 o 
  -5   1  10        1.06       27.34     27.34 o 
  -4   1  10        8.52       18.46     27.04 o 
  -3   1  10       12.15       18.37     23.50 o 
  -2   1  10        1.23        9.20     16.72 o 
  -1   1  10        1.59       48.48     30.67 o 
   0   1  10       41.39        9.78     21.68 o 
   1   1  10       15.44        9.46     24.07 o 
  -5   2  10       80.91        4.72     33.06 o 
  -4   2  10       13.69       73.11     25.25 o 
  -3   2  10       46.67      107.18     36.34 o 
  -2   2  10       46.21        0.00     25.20 o 
  -1   2  10        1.04        5.17     30.54 o 
   0   2  10       20.90       24.83     36.58 o 
                                                 
